# Supplementary material for: Exploring the role of mitochondrial-associated and peripheral neuropathy genes in the pathogenesis of diabetic peripheral neuropathy
Source: BMC Neurol. 2024 Mar 13;24:95. doi: 10.1186/s12883-024-03589-0 (PMC10936109; doi:10.1186/s12883-024-03589-0)
Supplement: Supplementary file 1 — Supplementary Material 1. [file 12883_2024_3589_MOESM1_ESM.xlsx]

## Sheet: Mitochondrial-associated
Supplementary table 1. Gene names of associated with mitochondria and PND identified from databases
Mitochondrial-associated genes
CYC1
SDHB
COQ7
SDHA
UQCRC1
COQ5
PDHA1
COQ9
MRPL12
ATP5F1D
COX5A
ISCA2
PMPCB
UQCRFS1
ATP5F1A
OGDH
PDHB
UQCRC2
SDHD
MRPS35
UQCRQ
MRPL53
DBT
PDK4
MDH2
MRPS27
CS
GRPEL1
DLAT
LRPPRC
DLST
PDHX
GFM1
MPC2
NDUFS1
MRPL46
ATP5F1E
SLC25A3
MRPS23
FH
PMPCA
ATP5F1B
SDHAF4
UQCR10
ISCA1
SUCLA2
COQ3
IARS2
MRPS15
IDH3A
COX11
ETFDH
TIMM10
MRPL34
MRPL2
BCKDHA
UQCRH
HIGD2A
ATP5PO
ECHS1
LETMD1
COX6A1
COX15
AFG3L2
HADHA
ETFA
NDUFS7
CPT2
BCKDHB
IDH3B
LARS2
ACADS
LETM1
ATP5ME
OPA1
AUH
SUCLG1
NDUFV2
COQ6
MRPL43
ABHD11
ATP5PF
NDUFB8
LONP1
DLD
AIFM1
ECHDC3
APOOL
MRPL10
MRRF
NDUFS8
ACADM
IMMT
TIMM9
SLC25A4
SAMM50
NDUFS2
NDUFV1
ACO2
SUPV3L1
FECH
MTIF2
PHB
HIBCH
MRPS2
HSPA9
SURF1
PRDX3
GHITM
GUF1
TIMM13
LYRM4
MRPL16
MRPL40
IDH3G
SDHC
NDUFB5
SDHAF2
COQ10A
GATD3A
TXN2
MRPS18A
COX6C
NDUFB9
MTCH2
NDUFA6
SLC25A20
MRPL1
TIMM44
COX17
MICOS10
SOD2
COX6B1
VDAC1
CLPP
HADH
ACADL
ACAT1
MALSU1
CLPX
NDUFS4
MRPL4
C1QBP
PITRM1
UQCC1
MRPL55
MRM1
MECR
MRPL44
HSDL2
MRPS14
ABCB8
ATPAF2
NDUFA9
COA6
POLRMT
ISCU
RTN4IP1
OGDHL
ATP5F1C
BCKDK
GFM2
NDUFAF4
SLC25A35
SLC25A11
TIMM8B
MCAT
IBA57
PHB2
DAP3
CMC2
SDHAF1
MRPS17
ADHFE1
NFS1
NDUFAF5
MRPL17
TACO1
MFN1
PPTC7
MRPL11
COX4I1
NDUFS6
MRPL13
OXCT1
COX5B
PDK2
ALAS1
MRPL33
MTO1
LIAS
NDUFA5
NDUFB6
MTX2
SUCLG2
FDX1
SLC25A1
MRPS28
TIMM50
VDAC2
SLC25A42
TOMM7
ECH1
GATB
BCS1L
ERAL1
CMC1
MRPL28
TSFM
FXN
NFU1
YARS2
MRPL21
ALDH4A1
TOMM40L
NDUFAF1
NDUFB10
ACADSB
MRPS9
COQ8A
ACADVL
COQ4
MRPL15
NDUFA2
MRPL24
HSPD1
NDUFS5
AK3
CYCS
MIPEP
LYRM7
CRAT
PCCB
MRPS7
MRPL3
PRODH
PCCA
MCCC1
MRPS12
CLPB
PDK1
MRPL49
COX7A2
TMEM126A
ECHDC2
HCCS
HIBADH
MRPL19
MRPL36
SLC25A30
BDH1
FARS2
ABCB7
MTX1
NDUFA7
TIMM17A
ALDH9A1
MRPS18C
MARS2
ALDH6A1
FDXR
GATC
TRAP1
ACAD8
ALDH2
PPIF
TIMM22
IVD
L2HGDH
ETHE1
MRPL20
SLC25A5
SLC25A12
MRPS21
TOMM22
ACAA2
MRPL30
DNAJA3
NDUFB2
MRPS34
ETFB
AFG1L
ATP5IF1
ATP5PB
COX7C
CHCHD3
COQ10B
ACSF3
POLDIP2
SLC25A10
SLC25A13
PDK3
ME3
MRPL22
IDH2
GCDH
MRPL47
PPA2
MRPL9
CHCHD10
WARS2
SLC25A19
CBR4
SMDT1
HAGH
COX7A1
MTG1
COX14
NDUFA12
MRPS16
MTERF2
ETFRF1
GPD2
NDUFA10
NDUFC2
SLIRP
MT-ATP6
MT-CO2
TIMM21
NDUFA8
GLS
NDUFB11
DHTKD1
FAHD2A
HSD17B8
HINT2
MRPS5
C6orf136
SPRYD4
LIPT2
DECR1
MRPS26
SLC25A15
NDUFV3
BPHL
STOML2
MSRB2
LACTB
TOMM40
SLC25A25
ADCK5
ACAD10
VWA8
CCDC90B
DNAJC11
ALKBH7
GLDC
MPC1L
THEM4
SSBP1
MRPL27
HSCB
MRPS10
AK4
ATAD3A
MRPL37
PTGES2
TXNRD2
ACSM5
CISD1
MRPL41
MTARC2
MRPS6
MRPL23
SQOR
SCO1
GCAT
MTHFD1L
ECI2
UQCRB
ATP5PD
ATP5MG
CCDC58
MCCC2
MCEE
MOCS1
MMUT
SLC25A51
SPG7
ATP5MC3
ATAD1
OXNAD1
MTG2
DARS2
MRPL51
PC
CLYBL
PNPLA8
MLYCD
PYURF
TIMM17B
MRPL32
SLC25A26
PRODH2
NIT2
FDX2
ME2
TUFM
COX6A2
SLC30A9
TAMM41
TIMM23
RMND1
MFN2
DNLZ
CHCHD4
NDUFAB1
ACSM1
COA5
COQ2
PDSS2
EHHADH
NDUFS3
ABCB10
CKMT2
MRPS25
ACAD9
COX16
FAM210A
ACOT13
CPT1A
DHRS4
PRELID2
CARS2
NIPSNAP2
NDUFB7
MICOS13
GLRX2
MRPS30
SCO2
HSD17B10
NARS2
RPUSD3
SUOX
SARDH
RIDA
COX8A
SPR
MPV17
ZADH2
MRPL18
ALDH1B1
CHCHD1
TIMM8A
VDAC3
SLC25A24
MPC1
SLC25A22
SLC25A31
SLC25A18
TRNT1
IDE
GSTK1
VARS2
HSPE1
MRPL54
MRPL38
MRPL58
MTCH1
TRIAP1
PTCD3
COX10
AKAP1
MRM3
AK2
TMEM70
NOA1
MCUR1
TMEM14C
NDUFC1
MRPL35
NDUFA3
PDSS1
SLC25A16
FMC1
ACSM3
NDUFAF6
UCP1
SFXN1
GLRX5
PTRH1
MRPS11
XPNPEP3
PDP1
ECI1
SLC25A21
SLC25A29
SLC25A45
SDHAF3
PRELID3B
SLC25A39
NDUFB3
REXO2
GATM
TIMM10B
SARS2
CHDH
MRPL57
C8orf82
EARS2
GRHPR
MTFMT
PTCD2
ECHDC1
HARS2
NDUFA4
NDUFA13
NAXE
TMEM11
SELENOO
NAGS
HSD17B4
NDUFAF7
OAT
MRPL50
COX7B
RARS2
OXLD1
LACTB2
NDUFA11
AURKAIP1
CHCHD7
SHMT2
MTHFD2
RMDN1
CPS1
MRPL14
MTRES1
RDH13
TRMT2B
MRPS24
COA3
GSR
ENDOG
BCAT2
TEFM
ACSF2
TRMU
MRPS22
LAP3
GLUD1
HMGCL
FHIT
MRPS33
NUBPL
LYRM2
MPV17L
GADD45GIP1
TFAM
ALDH18A1
OXSM
KYAT3
TARS2
TBRG4
TMEM65
ROMO1
PRDX5
DNAJC15
MAIP1
HIGD1A
C16orf91
RHOT2
SLC25A44
HAO2
OXA1L
SLC25A46
RDH14
ATP5MPL
CA5B
COASY
CISD3
GSTZ1
COX6B2
GLOD4
ACAA1
CROT
PDF
COX19
AMT
PDPR
NLN
BOLA1
ALAS2
GRPEL2
ALDH7A1
HDHD5
GFER
IMMP2L
COX4I2
MRPL39
AADAT
FUNDC2
LYPLA1
PDHA2
MTRF1L
GTPBP3
MTHFD2L
YME1L1
ACOT2
COA8
MMAB
PPOX
ABCD3
SIRT3
LDHD
MRPL45
C12orf65
IMMP1L
POLG
ATPAF1
BLOC1S1
ALDH1L2
COX18
CPOX
NNT
NDUFAF8
ATP23
DCAKD
ATP5MF
SFXN3
AASS
DIABLO
COX8C
PXMP2
AGXT2
GLS2
APOO
ACAD11
C5orf63
HOGA1
TTC19
NGRN
TCAIM
GCSH
SIRT5
GPT2
TOMM6
FAM162A
ABCB6
MACROD1
TST
MT-CO1
MTFR1L
SDR39U1
DMGDH
SLC25A14
PRELID3A
CHCHD5
TOMM70
NIT1
FAHD1
MCU
CYP27A1
MT-ND2
MT-ND4
MT-ND5
DELE1
FASTKD1
MRPS31
ALDH1L1
PTCD1
HADHB
TRIT1
CRLS1
GLYCTK
SLC25A32
AARS2
EXOG
CHCHD2
KMO
SFXN5
ELAC2
GPX1
CPT1B
FIS1
PRELID1
UCP3
SLC25A27
SLC25A40
SLC25A23
HEMK1
SLC25A36
OMA1
LETM2
DHRS1
STOM
METTL5
MSRA
NUDT8
NMNAT3
SLC25A38
MPV17L2
ACLY
ABCD2
FLAD1
LIPT1
DGLUCY
PCK2
NADK2
MPST
NUDT13
ACACA
ABAT
HMGCS2
ALDH5A1
CKMT1A
PISD
NDUFB4
UQCR11
FAM136A
TOMM5
HTRA2
NDUFA1
MT-CYB
GUK1
D2HGDH
OPA3
AKR1B10
PHYH
NDUFAF2
ECSIT
PARL
MRPL42
DNAJC4
PAM16
ALDH3A2
ACSL6
MRS2
ABHD10
HINT3
PXMP4
OSGEPL1
NUDT2
CYB5B
GRSF1
MRPS18B
DNAJC30
CAT
DGUOK
ACOT9
ACSS1
RFK
STARD7
CHPT1
MT-ATP8
TIMMDC1
SPATA19
HTATIP2
AKR7A2
DUT
MT-CO3
DHRS7B
MTRF1
TMEM143
NT5M
RHOT1
NME4
MTHFS
TIMM29
PNPO
MICU2
PCBD2
QRSL1
ADCK1
PRDX6
NIPSNAP1
GARS1
ACSM2A
SLC25A33
LYRM9
RAB24
PARS2
MRPL52
PUS1
GOT2
NAXD
MT-ND3
ACCS
PTRH2
PGS1
OXR1
LYPLAL1
DNAJC28
FPGS
TMEM205
SLC25A53
AIFM3
MGST1
MTFP1
COA4
NIF3L1
PUSL1
SDSL
BAX
MAVS
METTL17
ACACB
ARG2
MTPAP
CCDC51
SUGCT
DNM1L
NRDC
TMEM126B
NSUN4
ACSS3
FAM210B
RBFA
METAP1D
AHCYL1
NIPSNAP3A
MTARC1
FUNDC1
ACSL1
COX20
HSDL1
CBR3
MTERF4
NUDT19
HEBP1
PTPMT1
PGAM5
DTYMK
KARS1
STAR
DNAJC19
OTC
COX7A2L
MTERF3
SFXN2
FASN
PINK1
TMEM177
TXNRD1
THNSL1
FDPS
IDI1
TOP3A
FTMT
LDHAL6B
MTFR1
BCL2L13
TRMT10C
ACOT7
TFB1M
ARF5
MCUB
TWNK
MMADHC
PYCR2
TSTD1
LYRM1
OSBPL1A
RECQL4
PET100
GDAP1
MTIF3
UNG
GLYAT
ISOC2
ATP5MC1
QDPR
COQ8B
GTPBP10
TSPO
FTH1
TRMT1
ADCK2
TSTD3
MRPS36
PDP2
AGPAT5
MCRIP2
UCP2
SLC25A37
SLC25A28
SLC25A48
SLC25A43
SLC25A47
SLC25A41
SLC25A34
EPHX2
NUDT5
MICU1
SOD1
SERHL2
NDUFAF3
BOLA3
OCIAD2
RSAD1
CHCHD6
FASTKD2
PEX11B
TMEM186
PIF1
FABP1
ABCD1
PLPBP
DBI
PNPT1
TOP1MT
RNASEH1
ABCA9
SCP2
NT5DC3
CMC4
LDHB
YBEY
HINT1
MUL1
TK2
AGMAT
CMPK2
BID
ARL2
SYNJ2BP
MFF
DCXR
NUDT9
AMACR
VPS13D
NUDT6
DMAC2
MRM2
BAK1
DHODH
MAOB
MGST3
ACP6
MRPL48
AGXT
CYB5R3
DDX28
PNKD
MICU3
BNIP3
MTX3
MUTYH
GTPBP6
CYP11A1
OCIAD1
METTL8
SMIM20
RPUSD4
SMIM8
NME6
FKBP8
ACSM4
NLRX1
FOXRED1
TFB2M
PPM1K
ATP5MC2
MT-ND1
TAZ
MSRB3
ACOT11
NIPSNAP3B
NTHL1
MARCHF5
SFXN4
TRMT5
SLC25A6
SLC25A52
OGG1
ACOD1
QTRT1
AIFM2
PRDX2
FBXL4
GPAM
DMAC2L
RMDN3
PRXL2A
ATP5MD
PET117
MAOA
C15orf61
POLQ
BCO2
IFI27
CRYZ
PYCR1
TMLHE
TOMM20
YRDC
COA7
DHRS2
MMAA
MIEF1
C15orf48
LIG3
BNIP3L
FASTKD5
PARK7
COA1
COX7B2
MT-ND4L
SIRT4
UQCC2
USP30
PDE12
NME3
DHX30
FASTK
METTL15
CYP24A1
NOCT
PANK2
CA5A
NT5DC2
ATAD3B
TRUB2
PRKACA
COMTD1
CPT1C
C3orf33
MIGA2
SND1
GLUD2
HPDL
ANGEL2
ANTKMT
UQCC3
PRDX4
CDK5RAP1
PAICS
MGARP
HDHD3
CYP11B2
AGPAT4
RCC1L
FAM185A
PMAIP1
TDRKH
SLC8B1
CYP27B1
POLG2
THEM5
BIK
MTERF1
MTFR2
GPX4
TOMM20L
COMT
MYG1
SPATA20
OXCT2
CCDC127
CRY1
ACSM2B
MYO19
MGME1
SEPTIN4
EFHD1
RAB5IF
APEX1
SPTLC2
DMAC1
ATPSCKMT
NEU4
CASP9
AGK
MCL1
DUS2
PLD6
TOMM34
PRORP
PLSCR3
CKMT1B
NDUFB1
ATP5MF-PTCD1
CASP8
BCL2L1
EXD2
ARMC10
MIEF2
THG1L
GOLPH3
PREPL
FASTKD3
CEP89
GPAT2
NBR1
BOK
FKBP10
SETD9
CYP11B1
CSKMT
MIGA1
RPIA
BBC3
BAD
BCL2
BCL2A1
BCL2L2
CASP3
DMPK
DNA2
MT-ND6
PRKN
ALKBH1
PICK1
BCL2L10
AKAP10
STYXL1
NSUN2
ADCY10
SPHK2
NSUN3
PABPC5
PRSS35
PRIMPOL
SERAC1
STX17
TRMT61B
PDE2A
PLGRKT
ETFBKMT
RTL10
BCL2L11
SPIRE1
C2orf69
ARMCX2
ARMCX1
POLB
SNAP29
ARMCX3
ARMCX6
METTL4
SPHKAP
NAT8L
MCCD1
PIGBOS1
HTD2
RP11_469A15.2
ND1
ND2
COX1
COX2
ATP8
ATP6
COX3
ND3
ND4L
ND4
ND5
ND6
CYTB
ABL1
ALOX12
HCLS1
ACO1
ACOX1
HSPA2
ACYP2
ADH5
POP7
AKT1
ALB
GABARAPL2
ALDOC
ANXA1
ATIC
ATG2A
ARAF
HSPA4
ARRB2
ARSB
ASS1
ZFHX3
VRK2
ATP2A1
ATP5A1
ATP5B
ATP5C1
ATP5D
ATP5E
ATP5F1
ATP5G1
ATP5G2
ATP5G3
GRAMD4
ATP5I
ATP5J
ATP6V1A
ATP6V1E1
ATP7A
ATP5O
ATP7B
BFSP1
KIAA0141
AVP
BAG1
BCAT1
CLN3
BDNF
CLTC
BNIP1
BRAF
CASQ1
BSG
BTD
CNP
CAMK2A
CANX
NDFIP2
CASP1
CASP2
CASP4
CASP7
GABARAPL1
CAV2
RUNX1T1
CCK
CDK1
CDK7
CDKN2A
C14orf119
TPP1
CEBPA
CHAT
CIDEA
CKB
AP2M1
CLU
CLIC1
PID1
TOMM70A
COX7A2P2
ATF2
CRYAB
CRYM
MAPK14
NARS
CTSB
CXADR
CYB5A
CYBA
CYBB
CYP1A1
CYP1B1
EPAS1
CYP2D6
CYP2E1
CYP17A1
DSP
DAO
MTCP1
DDX3X
DIAPH2
DPYSL2
DRG2
EYA2
G0S2
E2F1
TYMP
ELK1
ELK3
ELN
MARK2
EPHA4
CLN8
ERBB4
ERN1
ESR2
MTOR
ACSL3
ACSL4
FANCG
HK3
FEN1
FGR
FKBP4
FOXO1
KARS
FYN
IFI6
GARS
GBAS
GCK
GCKR
GJA1
GK
GK2
GK3P
GCLC
GCLM
GLRX
GLUL
GM2A
SFN
GPD1
GPER1
GRN
NR3C1
GSK3A
GSK3B
GSTP1
GZMB
HCFC1
HTT
HGF
HIF1A
HIVEP1
HK1
HK2
HLCS
HOXB9
HSD3B1
HSD3B2
DNAJA1
HSPA1A
REEP1
HSPA1L
HSPA5
HSP90AA1
HSP90AB1
ICT1
IDH1
KCNJ8
IFIT2
IFIT3
IGF1
ILF3
IREB2
ISL1
JUN
ATG9A
KCNJ11
KRAS
KRT5
LDHA
LGALS3
LIG1
MARS
FADS1
LMNA
LRP5
LYN
MAN2A1
MAP1B
MAPT
SMCP
MDH1
ME1
MECP2
MEF2A
MEF2C
MAP3K1
MYOC
ATXN3
MMP2
MOBP
MPG
MPO
NUDT1
MTHFD1
MTM1
RNR2
MUT
MYH10
MYO1C
NCBP1
NMT1
UACA
RPL10A
NEFH
NEFL
NFKB1
NOS1
NOS3
NPTX1
NRD1
NRF1
NVL
OAS1
PI4KB
OAS2
ARGLU1
ATP5SL
OPRD1
P2RY1
P4HA1
PRDX1
PARK2
PFDN2
PFDN4
PGR
PIN4
PKM
PLA2G2A
PLA2G4A
PLN
45173
SNCA
PON2
POR
CTSA
PPL
PPP1CC
PPP2CA
PPP2CB
PPP2R1A
PPP2R2B
PPP3CA
PPP3CC
PPP3R1
PRKCA
PRKCD
SNCB
PRKCE
MAPK1
MAPK3
MAPK8
MAPK9
MAPK10
MAP2K1
MAP2K2
PRNP
KLK6
PSAP
PSEN1
PSEN2
ATG2B
PSMB3
PSMD10
PTEN
PTPN11
PTS
PVRL2
TAT
PEX5
QARS
RAB3A
RAD51
RAD51C
SRI
RAF1
RAP1GDS1
RARS
RGS2
RNASEL
RNF5
ABCE1
RPL35A
SRP19
ATP5L2
RPS3
RPS6KB1
RPS14
MAPK12
SARS
RAB40AL
SGK1
SHC1
SHMT1
SHOX2
SLC3A1
SLC8A3
SLC9A1
SLC16A1
SLC22A4
SLIT3
SORD
SOX4
SOX10
SPARC
SRC
STAT3
STK11
STXBP1
VAMP1
TAP1
AS3MT
TERT
TFDP1
TGM2
TH
TNFRSF1A
TXN
TNNC1
HEATR1
TP53
TP73
TPO
TRAF3
TRAF6
TTC3
C12orf10
XRCC3
TYMS
UBB
UBA1
UCHL1
UROS
VARS
VHL
MINOS1
YWHAB
YWHAE
YWHAG
YWHAH
YWHAZ
ZNF202
ZNF205
CSDE1
BBOX1
GNPAT
HAP1
NELFE
TUSC3
ADAM12
VAT1
C21orf33
SNN
ACOX3
PLA2G6
UXT
OGT
PARG
LIPF
AGPS
DEGS1
NOP14
HERC2
DYNLL1
VAMP8
BECN1
URI1
GBF1
RIPK1
HRK
TNFSF10
RAB29
KYNU
CDS2
RAB11A
NAPG
DCAF5
IER3
NOL3
AIP
ATG12
FIBP
MPDU1
MYOM2
RAB11B
BZRAP1
DDX23
BAG5
RAB3D
ABCG2
MED7
SH3BP5
ATG5
MAPK8IP1
ATP5J2
C14orf2
H6PD
ABCG1
FEZ1
KIAA0391
EMC2
FAM65B
SNPH
CASP8AP2
AKT3
ACOT8
BCAP31
ABCF2
COL4A3BP
HRSP12
AKAP8
TCIRG1
EMC8
ABCA8
GNB2L1
PEMT
HAX1
ATP5H
SLC25A17
SLC9A6
ATG7
ARL6IP5
AGR2
OLFM4
SIVA1
CCT7
TXNIP
ATP5L
SLMO1
YKT6
POLD3
MGEA5
RAI1
CD3EAP
PPARGC1A
JTB
BRD8
STARD3
MLLT11
YWHAQ
RAB32
SDS
SLC27A3
SLC27A2
PERP
RAB35
RIPK3
PIM2
C10orf10
TRIM31
RPP14
CAPN10
WDR45
ANXA10
PROSC
TUSC2
GABARAP
PUF60
PPM1E
MLXIP
TRAK1
PALLD
KIF1B
SARM1
SPG20
PLA2G15
LPIN1
ATG4B
SYNE2
PACS2
CLUH
AGTPBP1
IQCE
SIRT1
TDRD7
SLC44A1
HAAO
DDAH2
ARL2BP
DDAH1
HEBP2
PPP1R15A
ABHD6
GABARAPL3
CFAP45
FBXO7
CLIC4
KANK2
MMACHC
CHMP2B
FAM32A
DNM3
RAB11FIP5
RAI14
WIPI2
KIAA1279
ABCA12
STAP1
SACS
MYCBP
ATP5S
AFF4
HSPB7
DISC1
APEX2
RPS6KA6
NOX4
MAT2B
CECR5
DCPS
SH3GLB1
44986
FLVCR1
GTPBP8
PYCARD
ZDHHC8
UBIAD1
GMPPB
FTSJ2
NT5C
RRM2B
SLC35B3
SLMO2
RRP15
HDDC2
SCCPDH
C6orf203
NT5C3A
CERK
DNAJC27
NOL7
CYB5R2
ACSL5
CYB5R1
WWOX
TMEM8B
RAB8B
ZFYVE1
GNL3L
MSTO1
ARMC1
DHX29
DDIT4
44990
XAF1
ADPRHL2
ACSBG2
TMEM160
SLC35F6
PINX1
44987
PPP2R3C
CCDC109B
WIPI1
RNMTL1
MAP1S
GIMAP5
PI4K2A
LRRC59
ENOSF1
AMBRA1
TMTC1
SYBU
SLC30A6
CARKD
DHX32
ADAP2
PECR
GPRC5C
GSDMC
CCBL2
WDR45B
CTPS2
USMG5
ASAH2
TRIM39
BDH2
ADCK3
ACN9
CIAPIN1
PAK7
MTUS1
TSHZ3
CCAR2
SLC4A5
NGB
SQRDL
TP53AIP1
EEFSEC
DUSP21
ZBED8
INF2
MOAP1
ATG3
ACBD3
CCDC136
TBC1D15
P2RY12
ETNPPL
NOL6
CAPRIN2
KCTD14
TRAK2
DUSP26
GGCT
SECISBP2
C2orf47
CHPF
QTRTD1
LRRK1
MYH14
PRR5L
ADCK4
C14orf159
UXS1
DNAJC5
NAIF1
KIAA1683
MAP1LC3B
SHARPIN
RAB1B
RILP
C19orf12
ZMIZ2
SESN2
SLC25A2
SPNS1
USP48
RHBDD1
TCHP
C9orf89
VPS25
APOPT1
PHYHIPL
MAP1LC3A
FNDC1
TNRC18
DGAT2
HDGFRP2
RNF185
ADO
ATG4C
HSH2D
ATG4D
PHYKPL
ATCAY
CABS1
RSAD2
MAATS1
CTU1
FAM110B
BMF
STARD13
DHX57
GLYATL1
MYL10
ATPIF1
FDX1L
AZIN2
VASN
RMDN2
ATG4A
NXNL1
AGAP2
PSTK
LRRK2
LRRC75A-AS1
C19orf70
NLRP5
APOA1BP
TATDN3
FITM2
SPATA18
SLC9B2
PPARGC1B
PACRG
ASB9
BRI3BP
DYNLL2
ACSM6
MPP7
LYRM5
C7orf55
GIMAP8
TDH
SPATA5
DACT2
BHLHA15
DHFRL1
FLCN
GLYATL2
ALKBH3
LACE1
METTL20
RNF144B
CXorf23
DAOA
BLOC1S2
SIAH3
TMEM102
PTRF
C17orf89
BRINP3
TMEM173
CA5BP1
CTU2
BLID
ATP5EP2
PLIN5
ERCC6L2
PNPLA7
LRRC10
ARMS2
GLYATL3
LIN28B
VHLL
ST20
FSIP2
MAP1LC3C
SMIM4
GGNBP1
CISD2
GDF5OS
MAP1LC3B2
C15orf62
CHCHD2P9
NME1-NME2
FAM72A
IRG1
METTL12
KIF28P
CD24
PLA2G4B
BOP
SYNJ2BP-COX16
NDUFC2-KCTD14
MINOS1-NBL1
TIMM23B
LOC102723830

## Sheet: PND-associated
PND-associated genes
AARS1
ABCA1
ABCB1
ABCC1
ABHD12
AGER
AIFM1
ALDH18A1
ALMS1
ALOX12
ALS2
AMACR
AMPD2
AP4B1
AP4E1
AP4M1
AP4S1
AP5Z1
APP
ARHGEF10
ARL6IP1
ATAD3A
ATF3
ATL1
ATL3
ATP13A2
AURKA
AXL
B4GALNT1
BSCL2
C19ORF12
CACNA1B
CACNA1H
CACNA2D1
CALCA
CAPN1
CASP3
CASP9
CAT
CCT5
CDKN2A
CHRM2
COX6A1
CPT1C
CSF3
CTLA4
CXCL8
CXCR2
CXCR4
CYP17A1
CYP2C8
CYP2U1
CYP7B1
DAPK1
DCAF8
DDHD2
DHH
DHTKD1
DNM2
DNMT1
DPYD
DST
DSTYK
DYNC1H1
DYNC1I1
EED
EGR2
ELP1
ENTPD1
EPO
ERCC1
ERCC3
ERCC4
ERLIN1
ERLIN2
FA2H
FARS2
FGD4
FIG4
FOXR2
GAL
GAN
GARS1
GBA2
GBF1
GDAP1
GFAP
GFRA1
GJB1
GJB3
GJC2
GJE1
GLI1
GNB4
GPT2
GRK1
GRM5
GSTP1
HARS1
HGF
HINT1
HK1
HMGB1
HOXD10
HSPB1
HSPB3
HSPB8
HSPD1
HTR2C
IARS2
IBA57
ICAM1
IGF1
IGF1R
IGHMBP2
IL12B
IL6
INF2
INSR
ITM2B
JPH1
JUN
KARS1
KIF1A
KIF1B
KIF1C
KIF5A
KLC2
L1CAM
LEPR
LITAF
LMNA
LRSAM1
MAG
MARS1
MARS2
MBL2
MED25
MFN2
MIR135A-2
MIR135B
MIR208A
MIR344F
MIR497
MIR7688
MKI67
MME
MMP2
MMP3
MMP9
MORC2
MPV17
MPZ
MTMR2
MYH14
MYO5A
MYOT
NAGLU
NDRG1
NEFH
NEFL
NF1
NGF
NIPA1
NPY
NRAS
NT5C2
NTF3
NTRK1
OPA3
OPRM1
PEX7
PHYH
PLEKHG5
PLP1
PMP22
PNKP
PNPLA6
POLG
PPARD
PQBP1
PRDM12
PRKCE
PRKG1
PRPS1
PRX
PSEN1
PSMB1
RAB7A
RARA
RARB
REEP1
REEP2
RETREG1
RFC1
RHOBTB2
RPIA
RTN2
RXRA
SBF1
SBF2
SCN10A
SCN11A
SCN8A
SCN9A
SCP2
SEPTIN9
SERPINB2
SGK1
SH3TC2
SLC12A6
SLC25A19
SLC25A46
SLC33A1
SLC5A7
SOD2
SORD
SOX10
SOX8
SPART
SPAST
SPG11
SPG21
SPG7
SPRED1
SPTLC1
SPTLC2
SURF1
SUZ12
TAC1
TCF4
TECPR2
TFG
TGFB1
THBD
TLR4
TNF
TNFRSF10A
TNFSF8
TRIM2
TRMT5
TRP53
TRPV4
TTR
TWNK
UCHL1
USP15
VAMP1
VCP
VPS37A
WASHC5
WNK1
XK
YARS1
ZFYVE26
ZFYVE27
FAM134B
C10orf2
MT-CO1
MT-CYB
MT-ATP6
MT-ND6
MT-ND1
MT-ND4L
MT-ND5
MT-ND4
MT-CO3
MT-ND2
DNAJC30
PRICKLE3
C9orf106
CCNT2-AS1
CTD-3239E11.2
CD4
CTTNBP2
AAAS
ARSA
SAMD15
APEX1
GLA
ATP12A
MLNR
NTHL1
SLC6A2
FCGRT
CNFN
SERPINE1
SETX
MPO
CCL2
CD38
IL2
IFNG
GAPDH
HINT3
IL4
APOB
PRTN3
APOA1
IAPP
UNG
BTN1A1
AARS2
ATXN1
C3
CD68
SLX1A
HBA2
RRM2B
APOE
ATXN10
THAP1
TRIM21
CRP
APCS
BHMT2
PMP2
SIT1
TTPA
GALC
TTC19
AARS
MTUS1
MYOM2
TRPA1
ATP4A
XRCC1
LIG1
P2RX3
IL1B
DGUOK
BCHE
SI
NEIL3
CP
CNTNAP1
SEPT11
CEP70
KNG1
MGLL
POLB
PIK3C2A
ITIH4
SLC5A4
B4GALNT3
SEPT12
AFG3L2
SOD1
ECSIT
IGLON5
PRUNE
REN
CISD2
IFNA1
ATM
FADS3
DLAT
SLC25A4
MZT2B
PTH
HS3ST3A1
CERS3
NEIL2
AKR1B1
SST
NMNAT2
DPYSL5
ACE
S100B
CCR5
CPSF4
SPRTN
ALB
PRDM9
PGAM2
NOS3
DUSP16
SMCO4
ACER1
RGL1
ACHE
FEN1
CXCL10
TVP23B
OGG1
APLF
DEGS2
NINJ2
MUS81
ATP5S
F2
RAD9A
MZT2A
ATAD3B
LEP
RNASEH1
PRKDC
KLHL11
TPO
NSUN3
ENSP00000320295
SLC2A4
HBA1
OR51S1
PSD3
SEPT1
KARS
CERS5
ORMDL1
SLC5A2
TOP1MT
SLX1B
SOX1
CNTN2
COA5
GAST
CD86
PLA2G6
ADI1
F3
GHRL
GLDN
TNRC6C
CHAT
TDP1
SNCA
MAPT
SEPT6
XAGE5
MRRF
IL17A
NF2
NFASC
DNER
NDRG3
MAP3K15
SLC25A26
PDE5A
NEIL1
LINGO1
C14orf178
STK39
AMPH
NHEJ1
GIP
CHM
DNA2
FCGR2B
EDC4
SPTSSB
XRCC6
HLA-DRB1
PYY
CACNA1A
DPP4
GJA9
SCUBE1
COMT
TOP1
CNTNAP2
ZSCAN20
DARS2
MT-ND3
ADCK3
PARP1
VIP
GPR126
KLHDC9
BAG3
FBXL4
NDUFAF4
ADRB1
CALHM3
C1orf194
LGI1
COA7
MUTYH
DMAP1
ADPRHL2
GLP1R
YARS
GSN
MUSK
IKBKAP
APEX2
XPA
TNFSF13B
AIF1
GAD2
NPPB
NPPA
MOG
FXN
UCHL3
ATXN2
MGME1
DPP6
PCDH9
TDP2
LIG3
SUCLA2
SEPT8
TMEM240
ATAD3C
SDHAF1
NRCAM
EDN1
PRNP
STOML3
IFNB1
AVP
SMN1
SMN2
SDC1
TH
TP53BP1
SACS
AQP4
SEPT14
GARS
XRCC5
CERS6
DBH
EME1
DENND2C
AASS
GAP43
SUCLG1
ORMDL3
NDRG4
SIL1
GPT
ALAS1
TYMP
TNRC6A
CDRT1
TEKT3
ABHD16A
CCK
SEPT3
INS
SEPT10
MBP
GNAT3
CST3
PCDHA11
SEPT7
RBBP8
POMC
CLDN5
CD8A
SSB
CWC22
GCG
ENSP00000387760
MLN
ACE2
ADIPOQ
ZBBX
SEPT9
C1orf106
DYTN
TOP2B
SGCE
APTX
SEPT4
CDRT15
GDNF
RAB3GAP1
TOP2A
IL10
BDNF
ABHD4
TIMMDC1
GCH1
SSBP1
ABHD6
XRCC4
PNMA2
ZIC4
OMP
PCDHA5
SLC52A2
CD19
SAMD8
ATXN7
NDUFC1
DMXL2
POLG2
CNTN1
MGAM
ENSP00000451560
NDRG2
AKT1
B2M
RNF112
C16orf52
ENSP00000459962
VR1
PPY
SARM1
MPND
ZBTB25
NOS1
VEGFA
NCAM1
CDRT4
C9orf72
MTUS2
LIG4
MT-TA
MT-TC
MT-TE
MT-TL1
MT-TM
MT-TR
MT-TT
PCAT2
PRKX-AS1
PTPRD-AS2
RNR3
RP1-249H1.2
RP11-51B23.3
RP11-594N15.2
STAM-AS1
TRL-TAG1
hsa-miR-4642
hsa_circ_000157
hsa_circ_001193
hsa_circ_001719
hsa_circ_001928
hsa_circ_002025
