# Supplementary material for: Exploring the role of mitochondrial-associated and peripheral neuropathy genes in the pathogenesis of diabetic peripheral neuropathy
Source: BMC Neurol. 2024 Mar 13;24:95. doi: 10.1186/s12883-024-03589-0 (PMC10936109; doi:10.1186/s12883-024-03589-0)
Supplement: Supplementary file 2 — Supplementary Material 2. [file 12883_2024_3589_MOESM2_ESM.xlsx]

## Sheet: GSE185011 
Supplementary table 2. Results of a differentially expression analysis using microarray data from GSE185011 and GSE95849 datasets and 19 shared DEGs associated with either mitochondrial dysfunction or PND
Gene symbol	log2(FC)	AveExpr	t	p	FDR	B	Change
RP11-217B7.3	3.07345	2.17192	12.6522	3.26953e-07	0.00705311	6.01582	Up-regulated
MSTRG.33152	2.6964	2.80011	11.944	5.4561e-07	0.00705311	5.69622	Up-regulated
MARCO	-1.7178	3.27258	-11.3282	8.70976e-07	0.00750607	5.3915	Down-regulated
MSTRG.839	-0.601142	4.33059	-8.90258	7.01097e-06	0.0453154	3.89214	Down-regulated
MSTRG.8174	1.11831	1.24695	8.60158	9.37704e-06	0.0484868	3.66615	Up-regulated
GAS6	-1.09881	1.56873	-7.94747	1.81567e-05	0.061066	3.13871	Down-regulated
SIRPD	-1.00387	2.85143	-7.63565	2.52518e-05	0.061066	2.86856	Down-regulated
AC006277.3	0.484865	0.814185	7.59014	2.65196e-05	0.061066	2.82807	Not significant
MSTRG.26905	1.25108	1.67976	7.51529	2.87584e-05	0.061066	2.76087	Up-regulated
ZNF346	-0.709719	2.55212	-7.50283	2.91509e-05	0.061066	2.74961	Down-regulated
MSTRG.12174	1.35711	1.81258	7.45742	3.06307e-05	0.061066	2.7084	Up-regulated
MSTRG.44236	0.939651	1.36728	7.2891	3.68754e-05	0.061066	2.55316	Up-regulated
MSTRG.7420	1.91347	2.08777	7.20752	4.03902e-05	0.061066	2.47652	Up-regulated
PDSS1	-0.704337	1.32597	-7.20737	4.03973e-05	0.061066	2.47637	Down-regulated
CTD-3126B10.4	-0.617012	0.42466	-7.18068	4.16255e-05	0.061066	2.45109	Down-regulated
RP11-20I23.11	-0.617012	0.42466	-7.18068	4.16255e-05	0.061066	2.45109	Down-regulated
RP11-596C23.6	0.637568	1.35301	7.17672	4.18112e-05	0.061066	2.44733	Up-regulated
MEPCE	0.828682	4.85984	7.16188	4.25152e-05	0.061066	2.43322	Up-regulated
MSTRG.1124	-1.35105	3.44477	-7.06905	4.7222e-05	0.0619507	2.34424	Down-regulated
ATP6AP2	-0.677097	5.75883	-7.02634	4.95754e-05	0.0619507	2.3029	Down-regulated
MSTRG.138	1.5347	4.40315	7.01329	5.03197e-05	0.0619507	2.29022	Up-regulated
MSTRG.1111	-0.908044	3.70056	-6.94315	5.45351e-05	0.0625876	2.2216	Down-regulated
MSTRG.7668	0.895798	1.3965	6.92514	5.56786e-05	0.0625876	2.20386	Up-regulated
RP11-16C1.1	-0.77859	0.785389	-6.73101	6.9803e-05	0.0703628	2.00967	Down-regulated
NANS	-0.736367	4.77665	-6.70187	7.22408e-05	0.0703628	1.98003	Down-regulated
AC079807.2	0.804327	1.30026	6.69829	7.25467e-05	0.0703628	1.97638	Up-regulated
GPR61	0.893374	0.828839	6.68744	7.34817e-05	0.0703628	1.96531	Up-regulated
MSTRG.28830	0.486579	1.36029	6.62748	7.88934e-05	0.0707994	1.90379	Not significant
RP3-395M20.12	1.63309	2.91256	6.57409	8.40773e-05	0.0707994	1.84856	Up-regulated
RNVU1-3	2.58406	1.93487	6.56259	8.52422e-05	0.0707994	1.8366	Up-regulated
RP11-217B7.2	2.69314	2.44179	6.56032	8.54744e-05	0.0707994	1.83423	Up-regulated
SLC35G6	0.923518	1.2748	6.53954	8.76298e-05	0.0707994	1.81257	Up-regulated
RP11-471B22.3	0.741894	0.962627	6.40449	0.000103157	0.0723284	1.67017	Up-regulated
CTD-2262B20.1	-0.545429	0.613966	-6.38581	0.000105532	0.0723284	1.65024	Not significant
GNS	-0.499491	5.0548	-6.351	0.000110113	0.0723284	1.61297	Not significant
PNKP	0.600511	4.80731	6.33404	0.000112425	0.0723284	1.59474	Up-regulated
RP1-140A9.1	0.652953	0.64388	6.26633	0.000122186	0.0723284	1.52152	Up-regulated
MSTRG.22145	0.52538	0.6988	6.25319	0.000124185	0.0723284	1.50723	Not significant
CD63	-0.710586	7.70408	-6.25282	0.000124242	0.0723284	1.50682	Down-regulated
HIC1	0.908455	1.55157	6.24744	0.000125071	0.0723284	1.50096	Up-regulated
CLDND2	0.522815	1.1889	6.23552	0.000126929	0.0723284	1.48796	Not significant
RP11-147L13.2	1.18089	1.99495	6.21445	0.000130287	0.0723284	1.46492	Up-regulated
EFCAB2	-1.23623	2.49427	-6.20553	0.000131738	0.0723284	1.45515	Down-regulated
RP1-261D10.1	1.03221	1.04251	6.18226	0.000135606	0.0723284	1.42958	Up-regulated
PLTP	-0.649481	1.14718	-6.175	0.000136838	0.0723284	1.42159	Down-regulated
PPP2CB	-0.50906	2.55165	-6.17455	0.000136916	0.0723284	1.42109	Not significant
MSTRG.22142	2.74875	1.98565	6.15023	0.000141133	0.0723284	1.39426	Up-regulated
MSTRG.22135	2.95001	4.10926	6.1438	0.00014227	0.0723284	1.38716	Up-regulated
COPA	-0.605266	4.80239	-6.13553	0.000143751	0.0723284	1.37799	Down-regulated
NFIA	-0.526005	0.930948	-6.12896	0.000144936	0.0723284	1.37072	Not significant
MSTRG.5659	0.967204	1.47395	6.11871	0.00014681	0.0723284	1.35934	Up-regulated
RP11-573D15.9	1.01779	2.31275	6.09573	0.000151105	0.0723284	1.33377	Up-regulated
CD163	-1.59423	4.56896	-6.08707	0.000152758	0.0723284	1.32412	Down-regulated
MSTRG.21321	2.19021	3.07006	6.08403	0.000153343	0.0723284	1.32073	Up-regulated
DLAT	-0.422014	1.55869	-6.07022	0.000156032	0.0723284	1.3053	Not significant
ACOT13	-0.616246	2.50645	-6.06701	0.000156664	0.0723284	1.30171	Down-regulated
MSTRG.41372	-0.962517	0.652684	-6.02722	0.000164738	0.0747216	1.25706	Down-regulated
EVI5L	-0.550105	2.51687	-5.99896	0.000170744	0.0751206	1.22519	Not significant
MT1X	-1.46461	4.63454	-5.9958	0.000171429	0.0751206	1.22163	Down-regulated
RNU1-13P	2.94905	2.28365	5.97798	0.000175355	0.0752631	1.20145	Up-regulated
RP4-739H11.4	0.641951	1.16814	5.96809	0.000177576	0.0752631	1.19024	Up-regulated
CYFIP1	-0.859481	3.57742	-5.89656	0.000194575	0.0759908	1.10863	Down-regulated
MSTRG.34406	0.851853	1.52475	5.88535	0.000197394	0.0759908	1.09576	Up-regulated
NNT	-0.489286	2.4769	-5.87728	0.000199452	0.0759908	1.08648	Not significant
CTD-2410N18.3	0.980033	1.40456	5.87194	0.000200826	0.0759908	1.08034	Up-regulated
MSTRG.1193	1.57583	3.75858	5.87079	0.000201123	0.0759908	1.07902	Up-regulated
RP11-385F5.5	-0.67736	0.817957	-5.86743	0.000201993	0.0759908	1.07516	Down-regulated
RP3-395M20.8	1.46819	3.33343	5.86034	0.000203846	0.0759908	1.06698	Up-regulated
ISOC1	-0.623826	1.63509	-5.858	0.000204461	0.0759908	1.06428	Down-regulated
BUD31	-0.687496	5.50185	-5.85314	0.000205746	0.0759908	1.05868	Down-regulated
RP11-106M3.4	0.531244	0.647928	5.83946	0.000209407	0.0762535	1.04288	Not significant
RP4-694B14.5	-0.348952	0.410258	-5.81526	0.000216058	0.0765646	1.01485	Not significant
RP11-1398P2.1	-0.744635	1.78634	-5.81481	0.000216184	0.0765646	1.01433	Down-regulated
PSMD10	-0.546716	2.03146	-5.79815	0.000220897	0.0769866	0.994979	Not significant
SRSF2	0.999788	5.84909	5.78667	0.00022421	0.0769866	0.981617	Up-regulated
CALU	-0.97772	2.61604	-5.7795	0.000226309	0.0769866	0.973252	Down-regulated
CCDC69	-0.583001	6.09141	-5.75358	0.000234067	0.0773366	0.942967	Not significant
GALNT2	-0.807106	3.74653	-5.73942	0.000238424	0.0773366	0.926386	Down-regulated
VPS28	0.342462	2.99196	5.72007	0.000244524	0.0773366	0.903657	Not significant
ZFP36L2	0.587195	5.42459	5.69695	0.000252032	0.0773366	0.876424	Up-regulated
DMXL2	0.937775	2.67762	5.68909	0.000254643	0.0773366	0.867138	Up-regulated
LDHA	-0.90465	6.4956	-5.68851	0.000254835	0.0773366	0.866459	Down-regulated
MSTRG.37181	1.07051	1.42945	5.66074	0.000264299	0.0773366	0.833585	Up-regulated
CORO7	0.617249	5.55793	5.65132	0.000267596	0.0773366	0.8224	Up-regulated
STK32B	-0.539416	0.472764	-5.65093	0.000267732	0.0773366	0.821942	Not significant
CSNK1G2-AS1	0.521287	0.488141	5.65079	0.00026778	0.0773366	0.821781	Not significant
DUSP3	-0.816641	3.76909	-5.65067	0.000267824	0.0773366	0.821631	Down-regulated
OS9	-0.456916	6.91622	-5.61389	0.000281136	0.0773366	0.777833	Not significant
GLTP	-0.623936	4.4679	-5.61123	0.000282124	0.0773366	0.774661	Down-regulated
AP1S1	-0.694319	2.82756	-5.6092	0.000282884	0.0773366	0.772231	Down-regulated
TNK2	0.510474	4.9279	5.60186	0.000285642	0.0773366	0.763462	Not significant
AC068134.10	-0.374831	0.331068	-5.58952	0.000290345	0.0773366	0.748697	Not significant
MSTRG.45913	0.630536	0.822385	5.58762	0.000291079	0.0773366	0.746414	Up-regulated
Not significantCH2NL	0.978478	3.45498	5.5729	0.000296817	0.0773366	0.728753	Up-regulated
AC017099.3	0.893967	1.86561	5.57139	0.000297412	0.0773366	0.726942	Up-regulated
MS4A4A	-0.800689	1.52796	-5.5705	0.000297763	0.0773366	0.725874	Down-regulated
IDH1	-0.738479	2.75568	-5.56843	0.000298582	0.0773366	0.72339	Down-regulated
RP1-43E13.2	-0.792465	1.60375	-5.56576	0.000299645	0.0773366	0.720174	Down-regulated
MGST1	-1.23173	4.14744	-5.56112	0.000301495	0.0773366	0.714601	Down-regulated
PPIG	0.442118	3.06914	5.56064	0.000301686	0.0773366	0.714028	Not significant
PTGFRN	-0.575021	0.696947	-5.55508	0.000303924	0.0773366	0.707335	Not significant
IDE	-0.487148	1.3377	-5.55142	0.000305407	0.0773366	0.70293	Not significant
SH3BP5	-0.964	3.7752	-5.54482	0.000308102	0.0773366	0.694971	Down-regulated
RP11-231D20.2	2.00274	2.21583	5.53028	0.000314125	0.0778086	0.67743	Up-regulated
PSMC1	-0.580236	3.79712	-5.52582	0.000316002	0.0778086	0.672032	Not significant
PTOV1	0.372198	4.96556	5.51283	0.000321524	0.0778656	0.656324	Not significant
RP1-221C16.8	0.69366	2.1449	5.50598	0.000324479	0.0778656	0.648027	Up-regulated
RP1-265C24.8	0.715604	0.661227	5.50215	0.000326147	0.0778656	0.643378	Up-regulated
MSTRG.38407	1.14232	2.6186	5.49727	0.00032828	0.0778656	0.637463	Up-regulated
U47924.32	-0.347092	0.236157	-5.47359	0.000338862	0.0792077	0.608666	Not significant
GPATCH2L	0.640249	2.97842	5.47094	0.000340066	0.0792077	0.605446	Up-regulated
PLK2	2.68654	3.30973	5.44069	0.00035417	0.0800599	0.568522	Up-regulated
ARIH2OS	0.498457	1.72743	5.44004	0.00035448	0.0800599	0.567724	Not significant
U47924.31	1.43467	1.72021	5.43749	0.000355701	0.0800599	0.564601	Up-regulated
TEX2	-0.597224	2.28473	-5.43347	0.000357628	0.0800599	0.559687	Down-regulated
HIVEP1	1.02668	2.42792	5.42063	0.00036387	0.0800599	0.543949	Up-regulated
LLNLR-245B6.1	-0.467892	0.664699	-5.41612	0.000366091	0.0800599	0.538412	Not significant
NUDT9	-0.643666	1.26502	-5.4157	0.000366298	0.0800599	0.537899	Down-regulated
RNVU1-15	2.10211	5.10662	5.39854	0.000374883	0.0800599	0.516813	Up-regulated
KCNMB4	-0.307991	0.314185	-5.39489	0.000376738	0.0800599	0.51232	Not significant
ATG4A	-0.460144	1.33825	-5.39441	0.000376983	0.0800599	0.511727	Not significant
PRKAR2A	-0.693798	3.45097	-5.38958	0.000379451	0.0800599	0.505786	Down-regulated
SNAP29	-0.646049	4.7645	-5.37805	0.000385422	0.0800599	0.491563	Down-regulated
MSTRG.15902	0.773671	0.954471	5.37712	0.000385909	0.0800599	0.490414	Up-regulated
ABCA1	1.82457	2.6943	5.37488	0.000387077	0.0800599	0.48766	Up-regulated
TFCP2	-0.732856	3.25373	-5.3422	0.000404633	0.0829001	0.447223	Down-regulated
PMAIP1	1.89831	2.70567	5.33576	0.000408191	0.0829001	0.439235	Up-regulated
FAM108C1	-0.441997	0.54594	-5.32724	0.000412955	0.0829001	0.428649	Not significant
RP1-257A7.5	-1.37109	0.94085	-5.32603	0.000413635	0.0829001	0.427147	Down-regulated
LOC390483	-1.19711	1.16265	-5.31654	0.000419018	0.083333	0.415345	Down-regulated
SERPINB8	-0.761766	3.02134	-5.29265	0.0004329	0.083809	0.385578	Down-regulated
ZNF821	1.38716	2.79631	5.28736	0.000436042	0.083809	0.37897	Up-regulated
TCN2	-1.06197	2.93951	-5.27491	0.000443534	0.083809	0.3634	Down-regulated
TRIM7	-0.701427	1.51787	-5.27194	0.000445342	0.083809	0.359681	Down-regulated
RPL23AP53	-0.815528	1.13028	-5.26961	0.000446762	0.083809	0.356771	Down-regulated
RNVU1-4	2.65222	4.88955	5.26807	0.000447706	0.083809	0.35484	Up-regulated
HADHB	-0.654106	4.35337	-5.26785	0.000447841	0.083809	0.354565	Down-regulated
STEAP3	-0.75288	1.4839	-5.26364	0.000450433	0.083809	0.349287	Down-regulated
STX4	0.58698	4.27745	5.26339	0.000450586	0.083809	0.348977	Up-regulated
RP11-480I12.3	0.81787	1.08169	5.25496	0.000455829	0.0841787	0.338395	Up-regulated
C16orf86	-0.45436	1.4061	-5.24753	0.000460496	0.0844374	0.329076	Not significant
RP5-1148A21.3	0.739692	0.860336	5.24034	0.000465066	0.0846748	0.32004	Up-regulated
MSTRG.1280	0.897048	2.93014	5.22544	0.000474696	0.0854585	0.301278	Up-regulated
STRAP	-0.609926	3.33241	-5.22347	0.000475982	0.0854585	0.298802	Down-regulated
RECQL5	0.560828	3.65473	5.21474	0.000481741	0.0857785	0.287787	Not significant
MSTRG.34405	0.68203	1.23504	5.20691	0.000486966	0.0857785	0.277905	Up-regulated
RP11-8J9.1	-0.276242	0.215	-5.20579	0.000487717	0.0857785	0.276493	Not significant
ASRGL1	-0.751874	2.41017	-5.17589	0.00050828	0.0883291	0.23864	Down-regulated
MSTRG.1195	-1.00845	4.36886	-5.17479	0.000509052	0.0883291	0.237248	Down-regulated
NR3C1	0.99271	3.56605	5.15975	0.000519759	0.0895857	0.218154	Up-regulated
POLD3	-0.3883	2.52762	-5.14567	0.000530004	0.0895995	0.200241	Not significant
ANAPC15	-0.505345	4.98887	-5.13743	0.000536106	0.0895995	0.189731	Not significant
STYXL1	-0.55735	4.07247	-5.13347	0.000539058	0.0895995	0.184689	Not significant
EIF5	0.979279	5.30116	5.13184	0.000540283	0.0895995	0.182605	Up-regulated
NR4A3	1.06948	1.23335	5.12915	0.000542307	0.0895995	0.17917	Up-regulated
RP3-477O4.14	-0.531066	1.97018	-5.12708	0.00054387	0.0895995	0.176528	Not significant
C9orf72	1.31506	2.64831	5.12677	0.000544099	0.0895995	0.176141	Up-regulated
RP11-34F20.7	1.20159	1.84455	5.11688	0.000551635	0.0898402	0.163505	Up-regulated
MSTRG.1179	-0.65983	4.24562	-5.11575	0.00055251	0.0898402	0.162049	Down-regulated
TNFRSF14	0.686974	6.08039	5.10731	0.000559041	0.0903341	0.15125	Up-regulated
TTC14	0.592669	2.60692	5.08996	0.000572729	0.0914628	0.129015	Up-regulated
RICTOR	1.48203	3.09254	5.08928	0.000573268	0.0914628	0.12815	Up-regulated
UTP15	0.666377	2.37401	5.08337	0.000578015	0.0914628	0.120566	Up-regulated
CD99L2	-0.570811	3.46024	-5.0807	0.000580177	0.0914628	0.117131	Not significant
MARCKSL1	0.7089	4.77448	5.07386	0.000585752	0.0915593	0.108336	Up-regulated
DHX33	-0.495835	1.44768	-5.06884	0.000589877	0.0915593	0.101879	Not significant
BCAP31	-0.370911	5.55906	-5.06698	0.000591413	0.0915593	0.0994857	Not significant
FZR1	0.463373	4.80416	5.06077	0.000596573	0.0916533	0.0914918	Not significant
RAB32	-0.834811	4.48164	-5.05774	0.00059911	0.0916533	0.0875859	Down-regulated
RP5-1171I10.5	1.19691	3.30079	5.05316	0.000602959	0.0916995	0.0816914	Up-regulated
CCNT2	0.939753	2.4704	5.04828	0.000607097	0.0917888	0.0753955	Up-regulated
MSTRG.47801	0.608917	0.788721	5.03895	0.000615092	0.0919608	0.0633486	Up-regulated
NUDT16	-0.706646	2.65193	-5.03865	0.000615349	0.0919608	0.0629649	Down-regulated
AC004549.6	0.679325	0.558036	5.03175	0.000621342	0.092164	0.0540379	Up-regulated
RNU12	2.17905	6.30218	5.02469	0.000627528	0.092164	0.0449124	Up-regulated
KCNK6	-0.498959	2.62288	-5.02371	0.00062839	0.092164	0.0436468	Not significant
TSN	-0.513262	2.45981	-5.01259	0.000638293	0.092164	0.029238	Not significant
SPATA33	-0.680544	1.16911	-5.0091	0.000641433	0.092164	0.024716	Down-regulated
SMS	-0.529247	3.43906	-5.00709	0.000643251	0.092164	0.0221073	Not significant
C11orf73	-0.748683	2.6173	-5.00688	0.000643438	0.092164	0.0218382	Down-regulated
RP11-162A12.4	-0.482529	0.689738	-5.0014	0.000648424	0.092164	0.0147233	Not significant
RP11-138I1.2	1.1573	1.58148	5.00076	0.000649007	0.092164	0.013894	Up-regulated
GPER1	-1.0299	0.977429	-4.99711	0.000652356	0.092164	0.00914887	Down-regulated
MSTRG.1148	0.973832	3.66394	4.99117	0.000657839	0.0923912	0.00143143	Up-regulated
MSTRG.3974	0.413121	2.84828	4.98765	0.000661111	0.0923912	-0.00314514	Not significant
BBC3	1.63633	3.74644	4.97965	0.000668612	0.0929371	-0.013552	Up-regulated
RAB26	0.999223	1.11897	4.97038	0.00067742	0.093265	-0.0256265	Up-regulated
MSTRG.32211	0.787003	2.10327	4.96958	0.000678186	0.093265	-0.0266696	Up-regulated
ARPC1A	-0.307601	3.88808	-4.96165	0.000685833	0.0938176	-0.037017	Not significant
RP11-109D20.1	0.717095	0.492209	4.95111	0.000696139	0.0947262	-0.0507858	Up-regulated
MSTRG.37040	1.20757	1.13474	4.9256	0.000721764	0.0976989	-0.0841729	Up-regulated
RALGAPA1	0.563289	1.96228	4.92161	0.000725865	0.0977423	-0.0894084	Not significant
WASF1	-0.615252	0.670187	-4.91076	0.00073714	0.0979406	-0.103653	Down-regulated
TRBV7-4	-1.41308	1.47172	-4.91015	0.000737778	0.0979406	-0.104453	Down-regulated
NHLRC3	-0.344469	1.17879	-4.9091	0.000738883	0.0979406	-0.105836	Not significant
FAM65A	0.655048	4.785	4.90567	0.000742491	0.0979406	-0.110339	Up-regulated
RP11-34P13.8	-0.555391	0.399065	-4.89467	0.000754201	0.0987559	-0.124807	Not significant
ALDH3A2	-0.48057	1.94723	-4.89271	0.000756311	0.0987559	-0.127391	Not significant
CIRBP-AS1	1.05665	3.30615	4.88679	0.000762719	0.0990922	-0.135194	Up-regulated
CERS2	-0.585962	7.25344	-4.8807	0.00076937	0.0993241	-0.143225	Down-regulated
RP11-58B17.1	0.794407	2.73827	4.87487	0.000775791	0.0993241	-0.150915	Up-regulated
RP11-24N18.1	-0.82339	5.82522	-4.86889	0.000782437	0.0993241	-0.158807	Down-regulated
SMC1A	-0.81534	3.16969	-4.86587	0.00078582	0.0993241	-0.162801	Down-regulated
MSTRG.141	-0.478339	7.2097	-4.86481	0.000787004	0.0993241	-0.164194	Not significant
CTB-113I20.2	0.521064	0.449303	4.86296	0.000789088	0.0993241	-0.166641	Not significant
IBA57-AS1	1.11607	0.921529	4.85925	0.000793282	0.0993241	-0.171548	Up-regulated
AC003075.4	-0.601779	0.75581	-4.85548	0.000797568	0.0993241	-0.176536	Down-regulated
MT1F	-0.83437	2.1828	-4.85415	0.00079908	0.0993241	-0.178289	Down-regulated
P4HB	-0.837217	8.80886	-4.84257	0.000812429	0.0997014	-0.193629	Down-regulated
RDH10	-0.53971	0.943	-4.84226	0.000812786	0.0997014	-0.194037	Not significant
MSTRG.39920	-0.451545	0.669611	-4.84131	0.000813898	0.0997014	-0.195302	Not significant
IFT27	-0.545491	2.05838	-4.83497	0.000821321	0.0997014	-0.203711	Not significant
GID8	-0.313618	2.90844	-4.83362	0.000822912	0.0997014	-0.205503	Not significant
METTL23	0.549794	3.35629	4.83163	0.000825254	0.0997014	-0.208136	Not significant
LRRC37A16P	-0.472537	0.828899	-4.82413	0.000834181	0.100279	-0.218104	Not significant
MAGT1	-0.796257	3.15627	-4.8183	0.000841184	0.100279	-0.22585	Down-regulated
IER3	1.87403	5.02158	4.81291	0.000847711	0.100279	-0.233012	Up-regulated
RTCA	-0.537062	1.86603	-4.81252	0.000848188	0.100279	-0.233534	Not significant
MSTRG.22203	1.76146	3.67812	4.80871	0.000852836	0.100279	-0.2386	Up-regulated
RP3-322G13.7	0.437417	0.416699	4.80833	0.000853306	0.100279	-0.23911	Not significant
RP11-33B1.1	0.666695	2.18102	4.79968	0.00086397	0.101073	-0.250623	Up-regulated
TJP2	-0.758327	2.40069	-4.79377	0.000871352	0.101477	-0.258512	Down-regulated
RHOB	1.88573	6.53873	4.78447	0.00088309	0.101644	-0.270922	Up-regulated
RNASE4	-0.953576	1.28136	-4.78358	0.000884222	0.101644	-0.27211	Down-regulated
MVD	0.484506	3.9794	4.78071	0.000887875	0.101644	-0.275934	Not significant
MSTRG.615	1.15876	6.15284	4.78022	0.000888508	0.101644	-0.276595	Up-regulated
MSTRG.24751	-0.915605	5.77951	-4.76995	0.00090175	0.102704	-0.29032	Down-regulated
MSTRG.20620	-0.890484	2.06494	-4.75224	0.000925087	0.104449	-0.314032	Down-regulated
HSH2D	1.57295	5.32332	4.7522	0.000925151	0.104449	-0.314096	Up-regulated
RP11-37B2.1	0.554089	1.66836	4.74602	0.000933445	0.104927	-0.322382	Not significant
LRRK2	2.21217	3.59721	4.7358	0.000947333	0.105371	-0.336095	Up-regulated
MSTRG.33288	-0.87866	1.44769	-4.73496	0.000948485	0.105371	-0.337224	Down-regulated
MSTRG.28714	0.527557	0.509174	4.72656	0.000960095	0.105371	-0.348524	Not significant
SRPRA	-0.475664	5.54612	-4.72568	0.000961314	0.105371	-0.349702	Not significant
WWC2	-0.304483	0.397782	-4.72479	0.000962553	0.105371	-0.350898	Not significant
AATF	-0.381091	4.46984	-4.72237	0.000965936	0.105371	-0.354158	Not significant
TESC	-0.550405	4.06448	-4.72223	0.000966125	0.105371	-0.354339	Not significant
PRRC1	-0.618726	2.72127	-4.71948	0.000969993	0.105371	-0.358051	Down-regulated
RP3-465N24.7	0.852029	1.58318	4.69349	0.00100726	0.107523	-0.39309	Up-regulated
VWA5A	-0.716028	1.95916	-4.68638	0.00101773	0.107523	-0.402698	Down-regulated
FLYWCH2	-0.657288	3.10713	-4.68557	0.00101892	0.107523	-0.403786	Down-regulated
VAMP4	-0.479973	1.38286	-4.68479	0.00102007	0.107523	-0.404843	Not significant
RP11-109G23.3	0.438123	0.412031	4.68474	0.00102015	0.107523	-0.404908	Not significant
RN7SL811P	1.49298	3.72649	4.68414	0.00102104	0.107523	-0.405726	Up-regulated
CSNK1G2	0.459182	6.25778	4.68059	0.00102633	0.107523	-0.410532	Not significant
RP11-1148L6.9	0.708916	1.79244	4.67648	0.00103249	0.107523	-0.416091	Up-regulated
NETO2	-0.568762	1.17359	-4.67499	0.00103472	0.107523	-0.418098	Not significant
ERMAP	-0.535784	2.3078	-4.67437	0.00103565	0.107523	-0.418939	Not significant
GOLIM4	-0.447601	0.853804	-4.66701	0.00104682	0.107523	-0.428909	Not significant
WDYHV1	-0.414839	0.965539	-4.66555	0.00104905	0.107523	-0.430893	Not significant
MSTRG.46	1.79995	6.9151	4.66017	0.00105731	0.107523	-0.438186	Up-regulated
FSTL3	-0.611503	1.62371	-4.65886	0.00105931	0.107523	-0.439953	Down-regulated
AHCYL1	-0.693344	3.88605	-4.65786	0.00106086	0.107523	-0.441309	Down-regulated
PQLC3	-0.593856	2.66616	-4.65764	0.00106121	0.107523	-0.441614	Down-regulated
AC005540.3	1.1012	1.47353	4.6565	0.00106297	0.107523	-0.443162	Up-regulated
PTGDR2	1.11976	2.09009	4.65541	0.00106466	0.107523	-0.444638	Up-regulated
CBFB	-0.632857	3.61876	-4.65006	0.001073	0.107597	-0.451895	Down-regulated
PLBD1	-1.26993	6.62568	-4.64601	0.00107937	0.107597	-0.457405	Down-regulated
ETNK1	1.01002	2.73708	4.64333	0.00108359	0.107597	-0.461041	Up-regulated
GNPDA1	-0.480294	3.40239	-4.64135	0.00108673	0.107597	-0.463728	Not significant
ATPAF1	-0.883189	3.38489	-4.63983	0.00108915	0.107597	-0.465798	Down-regulated
RPH3A	-1.312	3.2783	-4.63459	0.00109752	0.107597	-0.47293	Down-regulated
SGK3	0.420957	1.40112	4.63363	0.00109906	0.107597	-0.474234	Not significant
BLVRA	-1.0397	3.95289	-4.63274	0.00110048	0.107597	-0.475439	Down-regulated
C15orf39	0.954889	6.77602	4.63127	0.00110285	0.107597	-0.477441	Up-regulated
ACAD9	-0.67984	2.88342	-4.62387	0.00111485	0.108359	-0.48752	Down-regulated
HTRA1	-1.02911	0.755805	-4.61383	0.00113136	0.108487	-0.501206	Down-regulated
AC027124.4	0.733205	1.05087	4.61135	0.00113547	0.108487	-0.504587	Up-regulated
AKR1E2	-0.601012	1.01488	-4.6099	0.00113789	0.108487	-0.506572	Down-regulated
SEC23B	-0.4658	3.90519	-4.60389	0.00114795	0.108487	-0.514769	Not significant
SOCS1	1.31988	2.66473	4.59927	0.00115575	0.108487	-0.521079	Up-regulated
RP11-707G18.1	1.48819	2.46171	4.59873	0.00115668	0.108487	-0.521825	Up-regulated
MRPS31	-0.55083	1.59254	-4.59837	0.00115728	0.108487	-0.522308	Not significant
MSTRG.24702	1.69634	2.37344	4.59502	0.00116297	0.108487	-0.526886	Up-regulated
CBWD5	1.004	2.77147	4.59483	0.0011633	0.108487	-0.527149	Up-regulated
TUBGCP2	-0.3972	4.46601	-4.59112	0.00116965	0.108487	-0.532223	Not significant
NR4A1	2.41003	3.77055	4.58727	0.00117629	0.108487	-0.537493	Up-regulated
NRP1	-0.503346	0.686074	-4.58707	0.00117663	0.108487	-0.537767	Not significant
PPP2R2D	-0.378434	3.73374	-4.58681	0.00117708	0.108487	-0.53812	Not significant
MSTRG.1491	0.51442	0.383584	4.58366	0.00118253	0.108487	-0.542429	Not significant
ATP2A2	-0.630596	3.6455	-4.58363	0.00118258	0.108487	-0.542464	Down-regulated
HEBP1	-0.600298	3.4311	-4.58321	0.00118331	0.108487	-0.543042	Down-regulated
TRNT1	0.670168	3.72985	4.57036	0.00120588	0.109809	-0.560655	Up-regulated
MSTRG.25803	1.57485	2.68347	4.56792	0.00121021	0.109809	-0.563997	Up-regulated
RP11-368N21.5	0.701578	1.83896	4.56777	0.00121048	0.109809	-0.564203	Up-regulated
ACER3	-0.574861	1.9337	-4.56485	0.00121568	0.109896	-0.568203	Not significant
RP11-361M10.5	1.50161	3.27799	4.56092	0.00122273	0.110038	-0.5736	Up-regulated
NDUFS1	-0.402894	2.94021	-4.55916	0.00122591	0.110038	-0.576016	Not significant
DUSP22	-0.37572	4.70043	-4.55659	0.00123056	0.110038	-0.579548	Not significant
SNORD3B-1	3.15304	6.28727	4.55454	0.00123428	0.110038	-0.582363	Up-regulated
EMC7	-0.642139	3.86877	-4.55175	0.00123936	0.110111	-0.586195	Down-regulated
CTD-3214H19.16	-1.56731	1.32851	-4.5481	0.00124604	0.110326	-0.591209	Down-regulated
PITRM1	-0.74003	3.12711	-4.53627	0.00126798	0.110752	-0.607493	Down-regulated
ZDHHC3	-0.595886	5.35941	-4.53592	0.00126862	0.110752	-0.607966	Down-regulated
NUS1	-0.538062	1.58402	-4.53592	0.00126862	0.110752	-0.607969	Not significant
BCAT1	-0.471992	0.820445	-4.53407	0.00127209	0.110752	-0.610513	Not significant
RP1-40E16.12	0.496629	1.369	4.53398	0.00127227	0.110752	-0.610647	Not significant
PKN2	1.37711	2.93173	4.52659	0.00128622	0.11159	-0.620823	Up-regulated
RHOU	-0.408765	0.919487	-4.5134	0.00131153	0.112078	-0.639016	Not significant
YWHAB	-0.63553	5.95915	-4.51149	0.00131524	0.112078	-0.64165	Down-regulated
WDR13	-0.411896	4.13095	-4.50859	0.00132089	0.112078	-0.645652	Not significant
NAPSA	0.74568	1.49615	4.50607	0.00132584	0.112078	-0.649144	Up-regulated
MSTRG.16289	0.785768	1.09712	4.50515	0.00132764	0.112078	-0.650417	Up-regulated
CTNS	-0.428116	2.99206	-4.50483	0.00132826	0.112078	-0.650851	Not significant
AL031705.1	0.252385	0.199054	4.50429	0.00132932	0.112078	-0.651597	Not significant
LINC-PINT	1.16526	3.68982	4.50118	0.00133546	0.112078	-0.6559	Up-regulated
RP11-533O20.2	-2.16444	1.76812	-4.50043	0.00133695	0.112078	-0.656938	Down-regulated
TAGAP	0.823103	6.34303	4.50042	0.00133696	0.112078	-0.656945	Up-regulated
MSTRG.1058	-0.562323	4.87894	-4.49657	0.00134461	0.112078	-0.662274	Not significant
TPR	0.798118	2.52694	4.4949	0.00134794	0.112078	-0.664584	Up-regulated
TLR9	0.601964	1.5568	4.49477	0.00134819	0.112078	-0.664762	Up-regulated
MERTK	-0.897119	1.51164	-4.4908	0.00135615	0.112378	-0.670256	Down-regulated
EMILIN2	-0.770783	4.44836	-4.48718	0.00136344	0.112621	-0.675265	Down-regulated
LZIC	-0.402805	2.97628	-4.48178	0.00137442	0.112668	-0.682757	Not significant
HNRNPU	-0.672143	6.58803	-4.48022	0.00137759	0.112668	-0.684909	Down-regulated
MSTRG.25478	0.407371	0.306446	4.47893	0.00138024	0.112668	-0.686705	Not significant
WRNIP1	-0.688467	3.67564	-4.47834	0.00138144	0.112668	-0.68752	Down-regulated
PRR11	-0.644024	1.76886	-4.47327	0.00139188	0.113163	-0.694555	Down-regulated
RN7SL602P	0.926888	2.54418	4.46989	0.00139889	0.113209	-0.699245	Up-regulated
RP11-196G11.5	-0.617116	3.01347	-4.46876	0.00140122	0.113209	-0.7008	Down-regulated
AP001437.1	1.00509	1.59266	4.46427	0.0014106	0.113486	-0.707039	Up-regulated
LA16c-329F2.1	0.305494	0.300871	4.45986	0.00141988	0.113486	-0.713166	Not significant
STS	-0.364021	0.815118	-4.45801	0.0014238	0.113486	-0.715741	Not significant
SPAG4	0.360108	0.94904	4.45744	0.001425	0.113486	-0.716532	Not significant
NDRG3	-0.676684	3.69295	-4.45466	0.00143089	0.113486	-0.720387	Down-regulated
DFFB	-0.432714	1.60804	-4.45462	0.00143098	0.113486	-0.720444	Not significant
BAZ2B	1.93273	4.10239	4.45005	0.00144075	0.113506	-0.726805	Up-regulated
PSMD9	-0.399768	4.30542	-4.44938	0.00144219	0.113506	-0.727738	Not significant
SLX4	-0.352287	1.817	-4.44592	0.00144962	0.113506	-0.732542	Not significant
CDC26	-0.594587	3.05589	-4.44402	0.00145374	0.113506	-0.735195	Down-regulated
RP1-122P22.2	-0.988723	1.8085	-4.44298	0.00145599	0.113506	-0.736645	Down-regulated
MSTRG.1182	-1.14258	4.52001	-4.44225	0.00145756	0.113506	-0.737655	Down-regulated
ZNF117	1.28647	1.05311	4.43884	0.00146499	0.113742	-0.742409	Up-regulated
CBR4	-0.296074	1.02803	-4.43257	0.00147874	0.114093	-0.751144	Not significant
TRMT6	-0.426574	1.17445	-4.43236	0.00147919	0.114093	-0.751428	Not significant
HES1	1.37356	1.15798	4.43075	0.00148276	0.114093	-0.75368	Up-regulated
ATP6AP1	-0.305439	5.37827	-4.4264	0.0014924	0.11434	-0.759746	Not significant
MSTRG.33259	1.82284	1.90794	4.42472	0.00149613	0.11434	-0.762081	Up-regulated
SNF8	-0.519284	4.49163	-4.42323	0.00149946	0.11434	-0.76416	Not significant
RP11-438N5.3	-0.42141	0.405524	-4.42122	0.00150398	0.11434	-0.766974	Not significant
MSTRG.39740	1.85617	1.89441	4.4186	0.00150987	0.11434	-0.770629	Up-regulated
XX-FW83563B9.5	0.690487	2.00469	4.415	0.00151799	0.11434	-0.77565	Up-regulated
BRD7	-0.776468	3.2674	-4.4122	0.00152435	0.11434	-0.779562	Down-regulated
TIMMDC1	-0.845796	3.94548	-4.40928	0.00153103	0.11434	-0.78365	Down-regulated
FLVCR2	-1.03225	2.76319	-4.40514	0.00154052	0.11434	-0.78943	Down-regulated
CHMP4B	-0.484159	5.8171	-4.40423	0.0015426	0.11434	-0.790698	Not significant
RNU2-63P	2.60972	2.13276	4.40401	0.00154313	0.11434	-0.791015	Up-regulated
QSER1	-0.459934	1.39072	-4.40281	0.0015459	0.11434	-0.792692	Not significant
ANKIB1	-0.495594	4.20187	-4.4025	0.0015466	0.11434	-0.793117	Not significant
PGAM1	-0.414135	6.00246	-4.4018	0.00154822	0.11434	-0.794098	Not significant
CRLS1	-0.644426	1.98354	-4.40004	0.0015523	0.11434	-0.796563	Down-regulated
MSTRG.2064	0.526569	0.639575	4.39764	0.00155789	0.114384	-0.799925	Not significant
MSTRG.30438	0.985044	1.11454	4.39598	0.00156176	0.114384	-0.802246	Up-regulated
TMED7-TICAM2	-0.450082	1.20048	-4.39189	0.00157135	0.11466	-0.807977	Not significant
PGA4	-1.11722	1.45354	-4.39059	0.00157439	0.11466	-0.809787	Down-regulated
LRPAP1	-0.523646	5.56622	-4.38508	0.00158744	0.115198	-0.817513	Not significant
AIFM1	-0.627102	2.20404	-4.38196	0.00159488	0.115198	-0.821893	Down-regulated
CTD-2540B15.13	-1.10613	2.68563	-4.38185	0.00159515	0.115198	-0.822047	Down-regulated
OPN3	-0.580366	2.22151	-4.37971	0.00160026	0.115219	-0.825043	Not significant
RP11-309L24.10	-0.547545	0.61454	-4.378	0.00160435	0.115219	-0.827435	Not significant
MSTRG.1029	-0.56432	2.60374	-4.37148	0.00162011	0.115846	-0.836586	Not significant
FBXW11	-0.366359	2.99188	-4.36965	0.00162456	0.115846	-0.839153	Not significant
FCF1	-0.643073	2.46245	-4.36774	0.00162923	0.115846	-0.841845	Down-regulated
MSTRG.26647	1.02053	1.3936	4.36687	0.00163134	0.115846	-0.843058	Up-regulated
PCSK5	-0.666434	1.33268	-4.36203	0.00164323	0.115846	-0.849857	Down-regulated
MSTRG.25432	0.969799	1.47651	4.35952	0.00164944	0.115846	-0.853387	Up-regulated
REEP5	-0.357307	4.83216	-4.35912	0.00165042	0.115846	-0.853946	Not significant
GNAO1	-1.01113	2.36392	-4.35759	0.00165421	0.115846	-0.856096	Down-regulated
CCNL1	1.94899	6.44077	4.3565	0.00165693	0.115846	-0.857631	Up-regulated
C10orf25	-0.353127	0.521581	-4.35161	0.00166915	0.115846	-0.864515	Not significant
CDK11A	0.93669	4.60725	4.35158	0.00166921	0.115846	-0.864549	Up-regulated
ANXA7	-0.628249	4.61731	-4.35074	0.00167131	0.115846	-0.865726	Down-regulated
MYL5	0.4506	2.40313	4.35074	0.00167133	0.115846	-0.865737	Not significant
RP11-536C10.1	-0.394958	0.441811	-4.34638	0.0016823	0.116295	-0.871868	Not significant
C1orf50	-0.566339	0.941559	-4.34297	0.00169094	0.116553	-0.876666	Not significant
CLCC1	-0.546362	1.61759	-4.34135	0.00169506	0.116553	-0.878947	Not significant
MSTRG.4537	0.851227	1.30904	4.33855	0.00170223	0.116736	-0.882901	Up-regulated
RP11-514P8.11	0.814936	2.46482	4.33221	0.00171852	0.116929	-0.891827	Up-regulated
MSTRG.49461	1.03431	1.05957	4.33127	0.00172097	0.116929	-0.893161	Up-regulated
RP11-252A24.3	1.1888	1.42731	4.3277	0.00173023	0.116929	-0.898193	Up-regulated
MSTRG.36826	0.779428	0.977756	4.32593	0.00173486	0.116929	-0.900695	Up-regulated
MSTRG.19758	1.32579	3.25714	4.32531	0.00173647	0.116929	-0.901564	Up-regulated
TRBV23-1	0.509846	0.376546	4.32486	0.00173766	0.116929	-0.902206	Not significant
RP1-122P22.4	-0.313115	0.493917	-4.32311	0.00174224	0.116929	-0.904675	Not significant
AHCTF1	1.36986	2.9477	4.32202	0.0017451	0.116929	-0.906209	Up-regulated
AMDHD2	0.616815	3.31951	4.32177	0.00174575	0.116929	-0.90656	Up-regulated
SPTSSA	-0.424631	1.01775	-4.31997	0.0017505	0.116944	-0.909107	Not significant
PSMD13	-0.326703	4.5678	-4.31813	0.00175535	0.116966	-0.911702	Not significant
RP4-669L17.8	2.94217	2.99588	4.31165	0.00177257	0.117758	-0.920849	Up-regulated
RP4-614C10.2	-0.352195	0.405285	-4.30804	0.00178224	0.117758	-0.92595	Not significant
BMS1P7	-1.06694	1.13715	-4.30779	0.00178292	0.117758	-0.926309	Down-regulated
RP11-77K12.4	0.530765	1.06516	4.30685	0.00178546	0.117758	-0.927643	Not significant
NUDT19	-0.503739	1.55364	-4.30134	0.00180035	0.118438	-0.935431	Not significant
SNHG9	0.961738	3.74853	4.29734	0.00181124	0.118451	-0.941086	Up-regulated
RAP2B	-0.649555	3.15743	-4.29595	0.00181505	0.118451	-0.943058	Down-regulated
TUBA1B	-0.514696	7.77929	-4.29499	0.00181768	0.118451	-0.944415	Not significant
KIAA0895L	-0.650793	1.28191	-4.29456	0.00181888	0.118451	-0.945031	Down-regulated
COX15	-0.430976	2.55613	-4.28985	0.00183185	0.118997	-0.951697	Not significant
CTC-539A10.4	0.665659	3.05785	4.28816	0.00183653	0.119002	-0.95409	Up-regulated
MICU1	-0.317313	4.82844	-4.28016	0.00185887	0.12013	-0.965431	Not significant
MARS	0.596004	5.35458	4.27861	0.00186324	0.12013	-0.967635	Up-regulated
MSTRG.13577	0.431666	1.15092	4.26591	0.00189938	0.121213	-0.985656	Not significant
RHOA	-0.421322	8.19957	-4.26501	0.00190199	0.121213	-0.986944	Not significant
DIAPH1	-0.49164	6.05612	-4.2636	0.00190605	0.121213	-0.988946	Not significant
CSAD	1.43986	3.35392	4.26299	0.0019078	0.121213	-0.989804	Up-regulated
ALOX15	2.56797	1.60189	4.26059	0.00191475	0.121213	-0.993218	Up-regulated
VPS26B	-0.360159	4.38013	-4.26004	0.00191634	0.121213	-0.993997	Not significant
NKIRAS2	-0.545353	4.98642	-4.25846	0.00192093	0.121213	-0.996239	Not significant
RP11-775C24.5	0.753351	2.23489	4.25671	0.00192604	0.121213	-0.998736	Up-regulated
CASP7	-0.495525	1.94876	-4.25269	0.00193782	0.121213	-1.00446	Not significant
WSB2	-0.456588	4.01511	-4.25182	0.00194037	0.121213	-1.00569	Not significant
PARL	-0.617078	3.38747	-4.25149	0.00194134	0.121213	-1.00616	Down-regulated
CASC5	-0.781309	1.54383	-4.24811	0.00195132	0.121213	-1.01097	Down-regulated
MYBPH	0.508337	0.396257	4.24682	0.00195513	0.121213	-1.0128	Not significant
INTS6	1.49205	3.54612	4.2463	0.00195669	0.121213	-1.01355	Up-regulated
RP4-681N20.5	-0.269014	0.573161	-4.245	0.00196054	0.121213	-1.0154	Not significant
SEC11A	-0.381595	4.20133	-4.24469	0.00196147	0.121213	-1.01584	Not significant
CHP1	-0.673204	5.54897	-4.2443	0.00196264	0.121213	-1.0164	Down-regulated
HGF	-0.492	1.86745	-4.24369	0.00196443	0.121213	-1.01726	Not significant
SEMA7A	0.985332	2.23073	4.23891	0.00197873	0.121704	-1.02406	Up-regulated
FRY	1.36094	3.41845	4.23764	0.00198254	0.121704	-1.02587	Up-regulated
EIF2B1	-0.779109	3.7322	-4.23593	0.0019877	0.121704	-1.02831	Down-regulated
KLHL24	0.711183	3.38643	4.23477	0.00199122	0.121704	-1.02997	Up-regulated
GCNT1	-0.560104	2.60229	-4.23093	0.00200286	0.121821	-1.03544	Not significant
MSTRG.35336	-0.945856	1.69493	-4.22936	0.00200764	0.121821	-1.03768	Down-regulated
PRUNE2	-0.375604	0.436733	-4.22878	0.00200941	0.121821	-1.03851	Not significant
RPS6P20	0.848802	1.19382	4.22493	0.00202119	0.121821	-1.044	Up-regulated
SORT1	-0.685038	3.1399	-4.22429	0.00202317	0.121821	-1.04492	Down-regulated
MSTRG.2106	1.13337	1.25457	4.22418	0.0020235	0.121821	-1.04507	Up-regulated
PEX19	-0.576876	3.88167	-4.22267	0.00202815	0.121821	-1.04722	Not significant
C3orf58	-0.433924	1.98714	-4.22032	0.0020354	0.121821	-1.05057	Not significant
RP11-325F22.4	1.35876	3.22777	4.21934	0.00203846	0.121821	-1.05198	Up-regulated
RP11-34P13.16	3.14297	3.85283	4.21876	0.00204025	0.121821	-1.05281	Up-regulated
CANX	-0.565947	5.79568	-4.2132	0.00205757	0.122463	-1.06075	Not significant
HMGCS1	0.704487	2.10584	4.21227	0.00206048	0.122463	-1.06207	Up-regulated
HNRNPM	-0.777428	4.56483	-4.20564	0.00208138	0.123267	-1.07155	Down-regulated
RP11-455F5.4	0.960881	1.15004	4.20496	0.00208353	0.123267	-1.07252	Up-regulated
VIM	-0.546879	9.28864	-4.20286	0.0020902	0.123379	-1.07552	Not significant
LONP2	-0.426635	2.99016	-4.19488	0.00211577	0.124257	-1.08695	Not significant
RP11-524O1.4	0.444962	0.618621	4.19215	0.0021246	0.124257	-1.09086	Not significant
INTS10	-0.401922	2.90263	-4.19124	0.00212756	0.124257	-1.09216	Not significant
CORO2A	-0.536081	1.48846	-4.19091	0.00212861	0.124257	-1.09263	Not significant
MSTRG.33344	0.604164	0.64871	4.19076	0.0021291	0.124257	-1.09284	Up-regulated
WDR12	-0.72607	1.22803	-4.18267	0.00215554	0.124485	-1.10444	Down-regulated
USF1	0.440336	5.83054	4.18089	0.0021614	0.124485	-1.10699	Not significant
IFIH1	1.28481	2.81153	4.1808	0.0021617	0.124485	-1.10712	Up-regulated
MSTRG.604	-2.56594	2.28224	-4.17971	0.00216528	0.124485	-1.10868	Down-regulated
GNB5	-0.803878	2.62063	-4.1771	0.00217393	0.124485	-1.11242	Down-regulated
UBQLN2	-0.490738	3.19772	-4.17699	0.0021743	0.124485	-1.11258	Not significant
KDM4C	-0.860411	3.01156	-4.17594	0.00217779	0.124485	-1.11409	Down-regulated
RPS6KA5	1.32062	2.37733	4.1747	0.00218192	0.124485	-1.11587	Up-regulated
MSTRG.1122	1.03233	1.74871	4.17405	0.00218407	0.124485	-1.1168	Up-regulated
DNAJC1	-0.730318	3.19646	-4.17305	0.00218743	0.124485	-1.11824	Down-regulated
BANP	0.742011	5.70532	4.17302	0.00218751	0.124485	-1.11828	Up-regulated
UBR7	-0.478335	1.92938	-4.16822	0.00220359	0.124485	-1.12516	Not significant
SUMF1	-0.523237	2.85633	-4.16505	0.0022143	0.124485	-1.12972	Not significant
DOCK4	1.49137	1.76414	4.16495	0.00221464	0.124485	-1.12986	Up-regulated
MICAL1	0.303107	5.26413	4.16492	0.00221473	0.124485	-1.1299	Not significant
CLK1	1.42036	4.4165	4.16176	0.00222547	0.124485	-1.13444	Up-regulated
MSTRG.38	-0.800717	2.44411	-4.16092	0.00222833	0.124485	-1.13565	Down-regulated
HSP90AA1	0.737561	4.14735	4.16045	0.00222992	0.124485	-1.13632	Up-regulated
MSTRG.31574	-0.995637	3.74167	-4.15979	0.00223218	0.124485	-1.13727	Down-regulated
LRWD1	1.33074	3.75849	4.15927	0.00223395	0.124485	-1.13802	Up-regulated
XPOT	-0.424435	2.21782	-4.15811	0.00223791	0.124485	-1.13968	Not significant
VCAN	-1.11273	6.5201	-4.15781	0.00223893	0.124485	-1.14011	Down-regulated
TXNL4A	-0.720945	4.74604	-4.1516	0.00226032	0.125404	-1.14905	Down-regulated
ASB2	0.745271	1.519	4.14645	0.0022782	0.12597	-1.15646	Up-regulated
MSTRG.189	0.697617	4.89154	4.14585	0.00228027	0.12597	-1.15731	Up-regulated
ANXA5	-0.851755	6.5412	-4.14177	0.00229457	0.126328	-1.16319	Down-regulated
XXYLT1	-0.673811	2.05871	-4.13847	0.0023062	0.126328	-1.16794	Down-regulated
CPNE2	-0.576468	4.72294	-4.13721	0.00231067	0.126328	-1.16976	Not significant
ATP2A1	0.45513	0.501606	4.13623	0.00231411	0.126328	-1.17116	Not significant
CTD-2296D1.5	0.614141	0.574778	4.13386	0.00232255	0.126328	-1.17458	Up-regulated
BPNT1	-0.716052	2.04774	-4.13356	0.00232362	0.126328	-1.17502	Down-regulated
GSTM2	-0.819698	2.40813	-4.1328	0.00232633	0.126328	-1.17611	Down-regulated
SLC9A3R2	-0.358952	1.10702	-4.1321	0.00232881	0.126328	-1.17711	Not significant
EPB41L3	-0.765294	3.15362	-4.13157	0.00233072	0.126328	-1.17789	Down-regulated
RAB14	-0.586458	3.98344	-4.12791	0.00234382	0.126343	-1.18316	Down-regulated
PMF1	-0.451336	5.49029	-4.12435	0.00235667	0.126343	-1.1883	Not significant
EIF3C	-0.830599	6.04127	-4.12336	0.00236022	0.126343	-1.18972	Down-regulated
DACT3-AS1	0.287832	0.317859	4.12282	0.0023622	0.126343	-1.1905	Not significant
C6orf89	-0.418001	4.45802	-4.12031	0.00237129	0.126343	-1.19411	Not significant
MSTRG.11441	2.03808	4.27213	4.11713	0.00238289	0.126343	-1.1987	Up-regulated
MRPL22	-0.720791	3.06986	-4.116	0.00238702	0.126343	-1.20034	Down-regulated
ATG2A	1.29327	4.3036	4.11551	0.00238884	0.126343	-1.20105	Up-regulated
MSTRG.44115	0.979087	0.778365	4.11523	0.00238988	0.126343	-1.20146	Up-regulated
RP11-756H6.1	0.746003	0.684042	4.11273	0.00239905	0.126343	-1.20506	Up-regulated
ARID4B	1.26978	3.03278	4.11201	0.00240172	0.126343	-1.20611	Up-regulated
FBN2	-0.562585	1.02592	-4.11196	0.00240189	0.126343	-1.20617	Not significant
PPP1R7	-0.567403	4.62669	-4.11145	0.00240377	0.126343	-1.20691	Not significant
FAM166A	1.51119	1.30998	4.11131	0.00240428	0.126343	-1.20711	Up-regulated
TUBB2A	0.952871	1.80459	4.11131	0.0024043	0.126343	-1.20712	Up-regulated
PSMD11	-0.460402	3.76334	-4.1062	0.00242322	0.12706	-1.21449	Not significant
MCFD2	-0.497096	2.97332	-4.10377	0.00243228	0.12706	-1.218	Not significant
CES1	-1.75938	3.55222	-4.10367	0.00243268	0.12706	-1.21816	Down-regulated
OXSM	0.788856	1.54643	4.09643	0.00245988	0.128197	-1.22862	Up-regulated
HK1	-0.688967	5.58975	-4.09386	0.00246961	0.128197	-1.23233	Down-regulated
PKD2L2	0.738226	1.77514	4.09279	0.00247368	0.128197	-1.23388	Up-regulated
MSTRG.333	2.61717	3.96574	4.09263	0.00247429	0.128197	-1.23411	Up-regulated
JPH4	-0.436288	0.663184	-4.08692	0.00249614	0.12907	-1.24239	Not significant
SCD	-0.58397	0.95585	-4.08406	0.00250716	0.129342	-1.24653	Not significant
ARSB	-0.552863	2.84821	-4.08249	0.00251322	0.129342	-1.2488	Not significant
SPTBN1	-0.8818	4.00682	-4.08149	0.00251709	0.129342	-1.25025	Down-regulated
RP11-108M9.3	0.96739	0.636012	4.08037	0.00252141	0.129342	-1.25186	Up-regulated
RP11-84A19.2	0.62754	1.14939	4.07895	0.00252693	0.129369	-1.25392	Up-regulated
GATC	-0.601891	2.71128	-4.07473	0.00254343	0.129956	-1.26005	Down-regulated
MTRF1L	-0.413713	1.54736	-4.07131	0.00255686	0.13032	-1.26501	Not significant
GMDS	-1.13467	2.76832	-4.07036	0.00256062	0.13032	-1.26639	Down-regulated
ERN1	0.854476	3.99965	4.06226	0.00259279	0.131486	-1.27814	Up-regulated
MSTRG.32385	1.02983	5.76467	4.06203	0.00259371	0.131486	-1.27847	Up-regulated
MSTRG.40796	1.5293	1.6503	4.05844	0.00260811	0.131957	-1.28368	Up-regulated
RP11-314N13.4	0.663382	2.33914	4.05697	0.00261401	0.131997	-1.28581	Up-regulated
MSTRG.1101	-0.836533	1.61857	-4.05301	0.00263004	0.13227	-1.29157	Down-regulated
POLM	0.57605	3.79012	4.05231	0.00263287	0.13227	-1.29258	Not significant
Not significantCH4	0.963106	2.34017	4.05176	0.00263513	0.13227	-1.29339	Up-regulated
POLD4	0.476272	5.46714	4.04858	0.00264809	0.13227	-1.29801	Not significant
SMU1	-0.454857	2.28085	-4.04837	0.00264894	0.13227	-1.29831	Not significant
NEAT1	2.32158	5.22232	4.04809	0.00265011	0.13227	-1.29872	Up-regulated
FCHO1	0.618982	5.20406	4.04399	0.00266692	0.132853	-1.30468	Up-regulated
TFPT	-0.557563	3.57392	-4.04032	0.00268209	0.133117	-1.31002	Not significant
RP11-521C22.2	-0.431298	0.660079	-4.04021	0.00268253	0.133117	-1.31017	Not significant
RF00017	1.17883	6.38036	4.03797	0.00269183	0.133323	-1.31343	Up-regulated
RP11-356J5.12	-0.433479	0.566014	-4.03577	0.00270103	0.133416	-1.31664	Not significant
RP11-493E3.1	-0.401984	0.739893	-4.03147	0.00271905	0.133416	-1.3229	Not significant
PAPSS1	-0.569954	3.39451	-4.03127	0.00271988	0.133416	-1.32319	Not significant
UNC5B	-0.330584	0.227264	-4.02776	0.00273468	0.133416	-1.3283	Not significant
HEXIM2	0.611997	3.19588	4.02763	0.00273524	0.133416	-1.32849	Up-regulated
ATRN	-0.617458	2.36383	-4.02762	0.00273528	0.133416	-1.32851	Down-regulated
RP11-126K1.6	0.702635	2.25892	4.02697	0.00273802	0.133416	-1.32945	Up-regulated
NSUN6	0.750253	1.76979	4.02623	0.00274116	0.133416	-1.33053	Up-regulated
UBE2L3	-0.435081	4.26614	-4.02518	0.0027456	0.133416	-1.33205	Not significant
KIAA0825	0.925068	0.842334	4.02443	0.00274881	0.133416	-1.33316	Up-regulated
RP1-168L15.5	0.304701	0.283687	4.02317	0.00275417	0.133416	-1.33499	Not significant
MSTRG.13547	0.704128	1.28628	4.02282	0.00275564	0.133416	-1.33549	Up-regulated
LAMTOR1	-0.525008	7.08063	-4.01797	0.00277642	0.133757	-1.34257	Not significant
RP11-467H10.2	0.371425	0.312149	4.01797	0.00277643	0.133757	-1.34257	Not significant
SNRNP27	-0.630753	3.31426	-4.01756	0.00277819	0.133757	-1.34317	Down-regulated
ZNF799	0.226979	0.404824	4.01527	0.00278806	0.133765	-1.34651	Not significant
CTD-2013N24.2	0.860678	1.68171	4.01512	0.00278871	0.133765	-1.34673	Up-regulated
PGK1	-0.378213	6.25821	-4.01126	0.00280543	0.134164	-1.35236	Not significant
ATP6V0E1	-0.426534	6.6245	-4.01081	0.0028074	0.134164	-1.35302	Not significant
HBA1	3.14074	11.6265	4.00801	0.00281959	0.134358	-1.3571	Up-regulated
RN7SKP118	-0.367194	0.253216	-4.00724	0.00282297	0.134358	-1.35823	Not significant
RP11-365P13.5	0.316988	0.392376	4.00601	0.00282833	0.134358	-1.36002	Not significant
ARGFXP2	-0.257164	0.257921	-4.00511	0.00283227	0.134358	-1.36133	Not significant
HPSE	-0.713874	2.97322	-4.0008	0.00285127	0.135012	-1.36763	Down-regulated
RNF7	-0.541738	3.11934	-3.99779	0.00286463	0.135224	-1.37203	Not significant
C5orf51	-0.324245	1.39219	-3.99488	0.00287758	0.135224	-1.37628	Not significant
HSPA5	-0.737217	5.25176	-3.99418	0.00288069	0.135224	-1.3773	Down-regulated
SMCHD1	1.90702	4.14521	3.99243	0.00288852	0.135224	-1.37985	Up-regulated
ZFP36L1	1.18086	7.14352	3.99016	0.0028987	0.135224	-1.38317	Up-regulated
TPMT	-0.293326	1.48963	-3.98936	0.00290233	0.135224	-1.38435	Not significant
FH	-0.498343	2.1986	-3.98778	0.00290944	0.135224	-1.38665	Not significant
XRCC5	-0.449019	5.40672	-3.9849	0.0029225	0.135224	-1.39087	Not significant
DENND4B	0.621193	5.24016	3.9845	0.00292429	0.135224	-1.39145	Up-regulated
NUDT16P1	-0.534136	2.02718	-3.98441	0.00292471	0.135224	-1.39159	Not significant
HPRT1	-0.751477	2.5069	-3.98421	0.00292559	0.135224	-1.39187	Down-regulated
LTN1	0.396646	1.28379	3.98326	0.00292993	0.135224	-1.39326	Not significant
DMTF1	0.518336	2.36471	3.98255	0.00293314	0.135224	-1.3943	Not significant
NDFIP1	-0.495608	2.6315	-3.98228	0.00293439	0.135224	-1.3947	Not significant
RP11-830F9.7	0.465166	0.652527	3.98202	0.00293556	0.135224	-1.39507	Not significant
SPIRE1	-0.558553	0.844912	-3.98053	0.00294236	0.135224	-1.39726	Not significant
GAPDH	-0.596967	10.3538	-3.98003	0.00294466	0.135224	-1.39799	Down-regulated
ZFHX3	-0.46483	1.44397	-3.9779	0.00295441	0.135431	-1.40111	Not significant
PDE9A	-0.329352	0.525053	-3.97372	0.0029737	0.135864	-1.40724	Not significant
CSNK2A2	-0.505961	3.06923	-3.9712	0.00298534	0.135864	-1.41092	Not significant
XYLT1	0.639892	2.97558	3.97	0.00299094	0.135864	-1.41269	Up-regulated
CEP63	1.7864	3.43035	3.96762	0.003002	0.135864	-1.41616	Up-regulated
ALPK2	0.734429	0.602905	3.96702	0.00300482	0.135864	-1.41705	Up-regulated
LRP8	-0.460359	1.2262	-3.96676	0.00300604	0.135864	-1.41743	Not significant
MSTRG.38157	0.436426	1.9627	3.96589	0.00301009	0.135864	-1.4187	Not significant
EIF4A3	0.551327	3.80972	3.96425	0.00301778	0.135864	-1.4211	Not significant
RP11-342I1.2	0.466248	0.865748	3.96405	0.00301871	0.135864	-1.42139	Not significant
RNVU1-6	1.78798	5.07223	3.96334	0.00302204	0.135864	-1.42243	Up-regulated
CTA-747E2.11	0.578526	1.30976	3.96251	0.00302597	0.135864	-1.42366	Not significant
DHRS4-AS1	-0.644622	2.79104	-3.96231	0.0030269	0.135864	-1.42395	Down-regulated
RP11-274A11.4	-0.360037	1.26628	-3.96062	0.00303487	0.135985	-1.42643	Not significant
MSTRG.512	-0.799676	4.20346	-3.95841	0.00304534	0.136218	-1.42967	Down-regulated
CORO1C	-0.464249	6.23625	-3.95619	0.00305587	0.136453	-1.43293	Not significant
PTGER2	-0.953417	2.56941	-3.95404	0.0030661	0.136674	-1.43608	Down-regulated
RFT1	-0.360319	2.32466	-3.9483	0.00309362	0.137368	-1.4445	Not significant
MSTRG.1178	-0.44655	1.00429	-3.94722	0.00309881	0.137368	-1.44608	Not significant
RNF115	-0.579326	2.2908	-3.94573	0.00310603	0.137368	-1.44827	Not significant
RPN1	-0.488509	6.4751	-3.9457	0.00310619	0.137368	-1.44832	Not significant
CTD-2313F11.1	0.648434	1.23162	3.94472	0.00311092	0.137368	-1.44976	Up-regulated
ARF3	-0.504827	7.0022	-3.94418	0.00311355	0.137368	-1.45055	Not significant
SNW1	-0.389448	3.54431	-3.93934	0.00313711	0.138023	-1.45766	Not significant
SRGAP1	-0.242769	0.246742	-3.93876	0.00313997	0.138023	-1.45852	Not significant
NLRP1	0.815043	5.76494	3.93785	0.00314442	0.138023	-1.45985	Up-regulated
MSTRG.289	2.12574	4.58644	3.93643	0.00315139	0.138095	-1.46194	Up-regulated
ANO10	-0.409583	2.79761	-3.93057	0.0031803	0.139126	-1.47055	Not significant
RP11-634H22.1	1.09805	1.83197	3.92869	0.00318966	0.1393	-1.47332	Up-regulated
MSTRG.695	-1.55267	2.04688	-3.92602	0.00320296	0.139398	-1.47724	Down-regulated
EIF4H	-0.571689	5.83943	-3.92469	0.0032096	0.139398	-1.4792	Not significant
SERINC4	-0.530871	1.01763	-3.92415	0.00321233	0.139398	-1.48	Not significant
ISY1	-0.323088	2.5501	-3.92191	0.00322357	0.139398	-1.48329	Not significant
AGAP9	-0.400748	0.70865	-3.92183	0.00322399	0.139398	-1.48342	Not significant
METTL21A	0.425306	2.61533	3.92066	0.00322988	0.139398	-1.48514	Not significant
ZNF350	0.495759	1.60648	3.92015	0.00323246	0.139398	-1.48589	Not significant
CHD1	0.735049	2.17317	3.91906	0.00323795	0.139398	-1.48749	Up-regulated
RNF103	0.596444	1.74223	3.91857	0.00324044	0.139398	-1.48821	Up-regulated
CCDC43	-0.661481	1.53652	-3.91553	0.00325585	0.139829	-1.49269	Down-regulated
CTA-217C2.2	0.457808	0.291018	3.90987	0.00328474	0.140835	-1.50102	Not significant
DCTN5	-0.532574	3.72296	-3.90832	0.00329274	0.140918	-1.50331	Not significant
SPA17	-0.221681	0.332701	-3.90665	0.00330135	0.140918	-1.50578	Not significant
HEXB	-0.557025	3.42497	-3.90632	0.00330301	0.140918	-1.50625	Not significant
PGA5	-1.05858	1.85504	-3.90514	0.00330915	0.140947	-1.508	Down-regulated
C5orf22	-0.245794	1.74866	-3.90292	0.00332065	0.140972	-1.51127	Not significant
RP11-33O4.2	0.184464	0.18291	3.90292	0.00332065	0.140972	-1.51127	Not significant
TCIRG1	0.929292	6.91867	3.90145	0.0033283	0.141065	-1.51344	Up-regulated
MAP2K5	-0.640468	2.87188	-3.90039	0.00333379	0.141067	-1.515	Down-regulated
VPS33A	-0.452329	2.92434	-3.89747	0.00334905	0.141264	-1.51931	Not significant
MSTRG.22781	1.22876	4.09655	3.89583	0.00335767	0.141264	-1.52173	Up-regulated
AP5Z1	0.442695	3.29235	3.89428	0.00336582	0.141264	-1.52402	Not significant
MSTRG.37703	0.75795	1.6385	3.89417	0.0033664	0.141264	-1.52418	Up-regulated
MSTRG.43559	-0.525405	0.72161	-3.89372	0.00336875	0.141264	-1.52484	Not significant
PANX1	-0.518367	1.71302	-3.89325	0.00337124	0.141264	-1.52553	Not significant
EVA1C	-0.639449	1.62098	-3.89154	0.00338029	0.141317	-1.52806	Down-regulated
RP11-736N17.4	0.81043	0.717131	3.89094	0.00338343	0.141317	-1.52894	Up-regulated
BLMH	-0.674047	2.26025	-3.88943	0.00339144	0.141354	-1.53117	Down-regulated
DOCK5	1.89014	4.70977	3.88781	0.00340006	0.141354	-1.53356	Up-regulated
MSTRG.743	-1.40584	1.99123	-3.88769	0.00340071	0.141354	-1.53374	Down-regulated
MSTRG.1083	-0.595302	3.39267	-3.88572	0.0034112	0.141562	-1.53665	Down-regulated
RP11-1277A3.2	-0.648321	2.16732	-3.8828	0.00342683	0.141929	-1.54096	Down-regulated
MSTRG.21038	2.22655	3.5101	3.88079	0.00343766	0.141929	-1.54394	Up-regulated
DYRK3	0.541171	0.647142	3.88077	0.00343778	0.141929	-1.54397	Not significant
BRAP	-0.327538	2.90935	-3.8772	0.00345702	0.141929	-1.54923	Not significant
ALDH4A1	-0.449397	1.1374	-3.87645	0.00346111	0.141929	-1.55035	Not significant
AC013474.4	-0.39868	0.510886	-3.87588	0.00346418	0.141929	-1.55119	Not significant
HABP4	-0.670547	1.09623	-3.87579	0.00346469	0.141929	-1.55132	Down-regulated
KAZALD1	0.452468	0.420327	3.87275	0.00348124	0.141929	-1.55582	Not significant
MVB12B	-0.505842	2.81065	-3.87223	0.00348406	0.141929	-1.55658	Not significant
SLC39A11	-0.488462	2.73253	-3.87198	0.00348544	0.141929	-1.55696	Not significant
RP11-304M2.2	1.8882	5.05024	3.87155	0.00348778	0.141929	-1.55759	Up-regulated
RP11-184M15.2	0.242289	0.176491	3.8712	0.00348967	0.141929	-1.5581	Not significant
TCAIM	-0.335736	1.56469	-3.86937	0.00349973	0.141929	-1.56082	Not significant
ASB1	-0.447932	2.5829	-3.8671	0.00351219	0.141929	-1.56417	Not significant
SH3PXD2B	-1.20525	1.11875	-3.86699	0.00351282	0.141929	-1.56434	Down-regulated
SWI5	-0.634671	2.83843	-3.8667	0.00351439	0.141929	-1.56476	Down-regulated
RIPK3	0.63127	3.95996	3.86606	0.00351795	0.141929	-1.56572	Up-regulated
UNKL	0.962437	3.84996	3.86408	0.00352886	0.141929	-1.56864	Up-regulated
LSM14B	-0.311464	3.52212	-3.86353	0.0035319	0.141929	-1.56945	Not significant
IPP	-0.392657	0.562566	-3.86292	0.00353531	0.141929	-1.57036	Not significant
RP11-147L13.11	-0.553656	2.30921	-3.86272	0.00353642	0.141929	-1.57066	Not significant
RP11-1094M14.11	-0.341674	1.51332	-3.86193	0.00354081	0.141929	-1.57183	Not significant
RPS10-NUDT3	-0.539821	2.48631	-3.85558	0.00357623	0.142759	-1.58122	Not significant
MSTRG.20769	1.49578	2.08444	3.85495	0.0035798	0.142759	-1.58216	Up-regulated
RP11-18H7.1	0.874702	1.30844	3.85492	0.00357992	0.142759	-1.58219	Up-regulated
CTD-2349P21.7	1.66792	4.07338	3.85427	0.0035836	0.142759	-1.58316	Up-regulated
STAU1	-0.376375	4.12735	-3.8531	0.00359019	0.142801	-1.58489	Not significant
ANG	-0.696257	2.10388	-3.85053	0.0036047	0.143147	-1.5887	Down-regulated
UBTD2	-0.31952	0.646566	-3.84909	0.00361287	0.143147	-1.59084	Not significant
AEBP2	-0.460965	2.55046	-3.84863	0.0036155	0.143147	-1.59152	Not significant
SLC48A1	-0.462417	3.16715	-3.84489	0.00363678	0.143461	-1.59706	Not significant
KIAA0430	0.838543	5.4773	3.83907	0.00367021	0.143461	-1.6057	Up-regulated
AC144450.2	0.324781	0.588901	3.83905	0.0036703	0.143461	-1.60572	Not significant
MSTRG.1170	0.989326	3.18281	3.8379	0.00367696	0.143461	-1.60743	Up-regulated
ZC3H14	-0.527066	2.58853	-3.83638	0.00368573	0.143461	-1.60968	Not significant
RP11-500C11.3	0.473561	1.64507	3.83614	0.00368715	0.143461	-1.61004	Not significant
MSTRG.51898	1.44529	2.4564	3.83601	0.00368788	0.143461	-1.61023	Up-regulated
MSTRG.47616	0.755551	1.65044	3.83601	0.00368789	0.143461	-1.61023	Up-regulated
FMO5	-0.409332	1.22436	-3.83463	0.00369587	0.143461	-1.61227	Not significant
DNAJB4	0.512739	1.37628	3.83401	0.00369948	0.143461	-1.61319	Not significant
RP11-390P2.4	-0.437711	0.599844	-3.83298	0.00370548	0.143461	-1.61472	Not significant
RP13-49I15.6	0.32806	0.303371	3.8324	0.00370887	0.143461	-1.61558	Not significant
NFKB2	0.959613	5.21816	3.83231	0.00370939	0.143461	-1.61572	Up-regulated
RP11-4O1.2	-0.469992	1.06304	-3.83066	0.00371905	0.143461	-1.61817	Not significant
RP11-182L21.6	-0.399755	1.85966	-3.83039	0.00372064	0.143461	-1.61857	Not significant
PCNX3	0.297491	3.47909	3.82922	0.00372746	0.143461	-1.6203	Not significant
MSTRG.23648	1.14787	1.2317	3.82864	0.00373088	0.143461	-1.62117	Up-regulated
PTPRE	1.30186	5.55481	3.82827	0.00373302	0.143461	-1.62171	Up-regulated
KIAA1109	1.20316	2.25219	3.82785	0.0037355	0.143461	-1.62234	Up-regulated
RAD23B	-0.514356	5.71057	-3.82747	0.00373774	0.143461	-1.6229	Not significant
BET1L	1.19351	5.23291	3.82709	0.00373996	0.143461	-1.62346	Up-regulated
TPM4	-0.932782	6.81717	-3.8261	0.00374579	0.143472	-1.62493	Down-regulated
PREPL	-0.371501	1.07309	-3.82354	0.00376094	0.143839	-1.62874	Not significant
SMARCE1	-0.525411	3.89197	-3.82229	0.00376832	0.143842	-1.63059	Not significant
MSTRG.2572	-0.561634	6.06742	-3.82074	0.00377757	0.143842	-1.63291	Not significant
RP11-520M5.5	0.568305	3.27539	3.82071	0.00377771	0.143842	-1.63294	Not significant
MSTRG.26972	0.616608	1.01677	3.81806	0.0037935	0.143968	-1.63688	Up-regulated
PARP8	0.88566	5.11161	3.8178	0.0037951	0.143968	-1.63728	Up-regulated
ADORA2B	-0.552113	1.13381	-3.81663	0.00380204	0.143968	-1.639	Not significant
WASHC2A	-0.470504	3.01094	-3.81643	0.00380327	0.143968	-1.63931	Not significant
PRKD2	0.712752	5.51693	3.81353	0.00382065	0.144361	-1.64361	Up-regulated
ATHL1	1.68141	4.73567	3.80992	0.00384246	0.144361	-1.64898	Up-regulated
LYPD2	1.74228	2.91726	3.80903	0.00384783	0.144361	-1.6503	Up-regulated
RP11-525K18.2	0.508006	0.6579	3.80899	0.00384812	0.144361	-1.65037	Not significant
ARV1	-0.424511	1.23559	-3.80892	0.0038485	0.144361	-1.65046	Not significant
CASP6	-0.595019	1.9641	-3.8074	0.00385771	0.144361	-1.65272	Down-regulated
MSTRG.1189	-0.926724	4.09785	-3.80671	0.00386197	0.144361	-1.65376	Down-regulated
MSTRG.8203	0.642459	0.840847	3.80669	0.00386206	0.144361	-1.65378	Up-regulated
MSTRG.31015	0.496857	1.15578	3.8058	0.00386746	0.144361	-1.6551	Not significant
CSRP1	-0.640793	4.679	-3.80547	0.0038695	0.144361	-1.6556	Down-regulated
MSTRG.49219	1.19438	1.95333	3.80439	0.00387608	0.144398	-1.6572	Up-regulated
LTBR	-0.7001	6.43767	-3.80166	0.00389281	0.144812	-1.66127	Down-regulated
TMEM189-UBE2V1	-0.804773	2.25941	-3.80031	0.00390112	0.144913	-1.66328	Down-regulated
LINC01138	0.37001	2.73903	3.7964	0.00392524	0.145409	-1.6691	Not significant
ZFP92	-0.24291	0.486926	-3.79508	0.00393343	0.145409	-1.67107	Not significant
BLVRB	-0.668471	5.51727	-3.79469	0.00393581	0.145409	-1.67164	Down-regulated
MSTRG.4223	0.63587	0.989535	3.79023	0.00396362	0.145409	-1.67829	Up-regulated
MSTRG.4391	0.502001	0.581619	3.78874	0.00397293	0.145409	-1.6805	Not significant
PPP5D1	0.392511	0.726073	3.78768	0.0039796	0.145409	-1.68209	Not significant
LIMD2	0.559744	7.30976	3.78703	0.00398369	0.145409	-1.68306	Not significant
TADA2A	-0.504642	2.10356	-3.78647	0.00398723	0.145409	-1.6839	Not significant
RFWD2	1.49279	4.5452	3.78589	0.00399087	0.145409	-1.68476	Up-regulated
RP11-1007O24.3	1.04171	2.56038	3.78543	0.00399375	0.145409	-1.68544	Up-regulated
RP11-480D4.6	-0.320138	0.179232	-3.78449	0.00399967	0.145409	-1.68684	Not significant
LINC00338	-0.338408	2.33547	-3.78387	0.00400357	0.145409	-1.68776	Not significant
VPS45	-0.484903	2.43802	-3.78342	0.00400642	0.145409	-1.68843	Not significant
CD1D	-0.606368	3.2902	-3.78202	0.00401529	0.145409	-1.69052	Down-regulated
KIF13B	-0.373973	2.28983	-3.78144	0.00401896	0.145409	-1.69138	Not significant
WDR97	0.276494	0.509549	3.78021	0.00402678	0.145409	-1.69321	Not significant
TADA3	-0.445054	5.79568	-3.77787	0.00404168	0.145409	-1.6967	Not significant
CDKN2AIPNL	-0.358554	2.4159	-3.77767	0.00404299	0.145409	-1.69701	Not significant
RP4-613B23.1	-0.350617	0.602156	-3.77737	0.00404488	0.145409	-1.69745	Not significant
MSTRG.23785	1.04404	2.6248	3.77668	0.00404933	0.145409	-1.69848	Up-regulated
IKBKG	-0.298876	5.46018	-3.77662	0.00404969	0.145409	-1.69857	Not significant
GOLM1	-0.944785	2.12028	-3.77549	0.00405695	0.145409	-1.70026	Down-regulated
MAPRE1	-0.536722	4.41822	-3.77417	0.00406542	0.145409	-1.70223	Not significant
RP5-886K2.3	-0.643964	0.702754	-3.77409	0.00406591	0.145409	-1.70234	Down-regulated
RP11-274B21.14	1.17049	3.61476	3.77383	0.0040676	0.145409	-1.70274	Up-regulated
MICU2	0.459148	2.78733	3.77345	0.00407001	0.145409	-1.7033	Not significant
LRRFIP2	-0.29441	4.6413	-3.77196	0.00407962	0.145409	-1.70552	Not significant
MSTRG.942	2.64576	3.58	3.7713	0.00408391	0.145409	-1.70651	Up-regulated
FAM19A2	0.674927	0.969641	3.77062	0.00408828	0.145409	-1.70753	Up-regulated
TMEM38A	-0.507408	1.20465	-3.76934	0.00409657	0.145409	-1.70944	Not significant
ITSN2	1.07545	4.00316	3.76879	0.00410011	0.145409	-1.71025	Up-regulated
CCDC90B	0.421874	2.85843	3.7687	0.00410069	0.145409	-1.71039	Not significant
KIAA1370	0.909796	2.11042	3.76685	0.00411271	0.145409	-1.71315	Up-regulated
DESI2	0.398595	1.82644	3.76464	0.00412707	0.145409	-1.71644	Not significant
RCAN1	-0.469097	1.58537	-3.76457	0.00412757	0.145409	-1.71656	Not significant
APLP2	-0.717443	7.15302	-3.76405	0.00413095	0.145409	-1.71733	Down-regulated
CTB-114C7.4	1.31554	1.41211	3.7635	0.00413457	0.145409	-1.71816	Up-regulated
AOC4	0.344407	0.246656	3.76335	0.00413551	0.145409	-1.71837	Not significant
CTD-3154N5.2	0.529922	1.26491	3.76259	0.00414048	0.145409	-1.7195	Not significant
UFD1L	-0.489715	5.10306	-3.76209	0.00414375	0.145409	-1.72025	Not significant
RP11-643M14.1	0.279536	0.202825	3.76189	0.00414506	0.145409	-1.72055	Not significant
Z84812.4	0.528045	0.839543	3.76058	0.0041537	0.145515	-1.72251	Not significant
GDE1	-0.477622	3.79868	-3.75964	0.00415985	0.145533	-1.72391	Not significant
SPAG9	1.16242	3.37487	3.75684	0.00417831	0.145981	-1.72809	Up-regulated
GLTSCR1	0.382517	2.79272	3.75583	0.00418501	0.146018	-1.72961	Not significant
ISY1-RAB43	-0.537658	2.71417	-3.75014	0.00422289	0.147141	-1.73811	Not significant
NFKBID	1.04826	4.32574	3.74844	0.00423421	0.147316	-1.74064	Up-regulated
SRGAP2	0.332546	5.05291	3.74768	0.00423932	0.147316	-1.74178	Not significant
FAM89A	-0.620761	0.723813	-3.74614	0.00424966	0.147406	-1.74408	Down-regulated
RP11-386I14.4	3.57851	5.05018	3.7456	0.0042533	0.147406	-1.74489	Up-regulated
RP11-158I9.8	0.597252	1.59005	3.74266	0.00427316	0.147406	-1.74929	Up-regulated
MKKS	-0.358887	1.3055	-3.74156	0.0042806	0.147406	-1.75093	Not significant
CALML4	-0.509166	2.21754	-3.74119	0.00428311	0.147406	-1.75149	Not significant
ZNF331	0.913834	2.44792	3.74032	0.00428906	0.147406	-1.7528	Up-regulated
RP11-217B1.2	0.973274	0.793054	3.73958	0.00429405	0.147406	-1.75389	Up-regulated
ZNF10	0.385955	0.577758	3.73955	0.00429429	0.147406	-1.75395	Not significant
CHD1L	-0.646142	2.58135	-3.73912	0.00429724	0.147406	-1.7546	Down-regulated
TTC28-AS1	0.634381	2.92831	3.73887	0.00429892	0.147406	-1.75497	Up-regulated
MSTRG.569	-2.06799	2.2703	-3.73743	0.00430876	0.147548	-1.75712	Down-regulated
BTG1	0.662576	5.47445	3.7343	0.00433014	0.148084	-1.7618	Up-regulated
PRPF4B	0.405321	1.92686	3.73254	0.00434225	0.148175	-1.76444	Not significant
RP11-473D24.1	-0.229359	0.357321	-3.73154	0.00434915	0.148175	-1.76594	Not significant
MED14OS	0.368794	1.03279	3.73121	0.00435139	0.148175	-1.76642	Not significant
PPM1M	-0.449679	5.81469	-3.72993	0.00436027	0.148175	-1.76835	Not significant
CLTB	-0.317006	4.2901	-3.7296	0.00436257	0.148175	-1.76885	Not significant
AFAP1	-0.619673	1.66505	-3.72893	0.00436719	0.148175	-1.76985	Down-regulated
RP11-440L14.4	-0.464285	0.566069	-3.72007	0.004429	0.149989	-1.78312	Not significant
GLIPR2	-0.702385	6.69118	-3.71951	0.0044329	0.149989	-1.78395	Down-regulated
ANP32A	-0.555003	6.34183	-3.71843	0.00444055	0.149989	-1.78558	Not significant
ZP3	-0.477218	1.16946	-3.71796	0.00444385	0.149989	-1.78628	Not significant
CCDC47	-0.609122	2.70458	-3.71243	0.00448304	0.151114	-1.79457	Down-regulated
METTL12	1.18901	3.29256	3.7098	0.00450178	0.151341	-1.79852	Up-regulated
CTNNBIP1	-0.518389	2.98511	-3.70948	0.00450407	0.151341	-1.799	Not significant
MSTRG.39071	-1.11528	3.2147	-3.70879	0.00450896	0.151341	-1.80002	Down-regulated
CAPZB	-0.339118	7.61533	-3.70681	0.00452318	0.151341	-1.80299	Not significant
DDRGK1	-0.449357	3.71095	-3.70676	0.00452353	0.151341	-1.80307	Not significant
SLC38A2	0.596199	4.90784	3.70615	0.00452795	0.151341	-1.80399	Up-regulated
TCEANC	-0.392708	1.73042	-3.70567	0.00453139	0.151341	-1.80471	Not significant
CTPS2	-0.399473	0.898583	-3.7047	0.0045384	0.151341	-1.80617	Not significant
COMMD1	-0.679203	3.14275	-3.70414	0.00454244	0.151341	-1.80701	Down-regulated
MSTRG.504	-0.71718	3.13368	-3.70298	0.00455077	0.151423	-1.80874	Down-regulated
C10orf11	-0.746214	2.46158	-3.70152	0.00456136	0.151463	-1.81093	Down-regulated
HNRNPAB	-0.511867	4.36769	-3.70014	0.0045714	0.151463	-1.81301	Not significant
AC142472.6	0.407098	1.30796	3.69975	0.00457422	0.151463	-1.81359	Not significant
LAMC1	-0.607427	0.988179	-3.69958	0.00457542	0.151463	-1.81384	Down-regulated
FAH	-0.837951	2.69813	-3.69543	0.0046057	0.152271	-1.82007	Down-regulated
FYCO1	-0.515477	2.26298	-3.69298	0.0046237	0.152671	-1.82376	Not significant
GCM1	0.241032	0.209402	3.69207	0.00463041	0.152697	-1.82513	Not significant
MSTRG.27867	0.863238	1.23776	3.69047	0.00464222	0.152795	-1.82753	Up-regulated
PIGS	-0.553304	5.0854	-3.69006	0.00464519	0.152795	-1.82814	Not significant
C12orf61	0.806911	1.96267	3.68759	0.00466349	0.153202	-1.83185	Up-regulated
MSTRG.874	-0.579282	6.10148	-3.68518	0.00468143	0.153412	-1.83548	Not significant
RP11-153M7.5	0.265355	0.331613	3.68513	0.00468177	0.153412	-1.83555	Not significant
NCRNA00115	0.658094	2.58088	3.68426	0.0046883	0.153432	-1.83686	Up-regulated
CTNNA1	-0.544588	4.7772	-3.68261	0.00470062	0.153567	-1.83934	Not significant
RNASE6	-0.600884	5.13267	-3.6815	0.00470894	0.153567	-1.84101	Down-regulated
EBNA1BP2	-0.677317	2.63662	-3.68132	0.00471025	0.153567	-1.84128	Down-regulated
PSMD1	-0.404583	2.87761	-3.67972	0.00472225	0.153764	-1.84368	Not significant
MSTRG.235	3.21613	2.28716	3.67768	0.00473765	0.154072	-1.84676	Up-regulated
TMCO1	-0.443683	4.72853	-3.6761	0.00474953	0.154214	-1.84912	Not significant
SKIL	0.719431	2.0588	3.6719	0.0047814	0.154214	-1.85544	Up-regulated
HECA	0.779399	3.00976	3.67174	0.00478261	0.154214	-1.85568	Up-regulated
ARHGAP32	-0.628964	1.55237	-3.67121	0.0047867	0.154214	-1.85649	Down-regulated
CTD-2017F17.1	-0.217161	0.276167	-3.66921	0.00480194	0.154214	-1.85949	Not significant
FCN1	-0.743732	9.72652	-3.66792	0.00481179	0.154214	-1.86143	Down-regulated
RP11-169K16.9	0.851198	2.25149	3.6675	0.00481508	0.154214	-1.86207	Up-regulated
IRF1	1.10317	7.64342	3.66686	0.00481998	0.154214	-1.86303	Up-regulated
HCG4B	1.11771	1.96103	3.66655	0.00482231	0.154214	-1.86349	Up-regulated
PIGB	0.917551	2.7137	3.66584	0.00482782	0.154214	-1.86457	Up-regulated
MSTRG.26894	0.374493	1.23248	3.66545	0.0048308	0.154214	-1.86515	Not significant
BCAS3	0.823422	4.25976	3.66501	0.00483416	0.154214	-1.86581	Up-regulated
HIST2H3D	0.694042	3.84937	3.66276	0.00485156	0.154214	-1.8692	Up-regulated
SPOPL	1.20389	2.80872	3.66275	0.00485163	0.154214	-1.86922	Up-regulated
RETSAT	-0.502852	3.33194	-3.66199	0.00485748	0.154214	-1.87035	Not significant
ARPC1B	-0.463667	8.5041	-3.66169	0.00485981	0.154214	-1.87081	Not significant
AC003080.4	0.351168	0.389484	3.66062	0.00486816	0.154214	-1.87243	Not significant
OCM	-0.531553	0.814015	-3.66041	0.00486979	0.154214	-1.87275	Not significant
RP11-108M9.4	-0.664715	2.49248	-3.66036	0.00487017	0.154214	-1.87282	Down-regulated
TEX40	1.13508	1.04792	3.66011	0.00487208	0.154214	-1.87319	Up-regulated
FUBP3	-0.462224	2.38145	-3.6573	0.00489398	0.154214	-1.87743	Not significant
CD101	-0.503906	4.47495	-3.65696	0.0048966	0.154214	-1.87793	Not significant
RP11-298I3.5	-1.45597	2.35979	-3.65694	0.00489677	0.154214	-1.87796	Down-regulated
IL17C	0.547613	0.951865	3.65688	0.00489727	0.154214	-1.87806	Not significant
DPYSL2	-0.805983	5.11667	-3.65687	0.0048973	0.154214	-1.87807	Down-regulated
SLFN14	-0.560523	1.00325	-3.65676	0.0048982	0.154214	-1.87824	Not significant
HDLBP	-0.607831	5.77819	-3.65547	0.00490825	0.154214	-1.88018	Down-regulated
MSTRG.47314	1.07815	1.77166	3.65537	0.00490904	0.154214	-1.88033	Up-regulated
MSN	-0.459172	9.10345	-3.65371	0.00492206	0.15426	-1.88283	Not significant
IARS2	-0.343171	1.75536	-3.65258	0.00493092	0.15426	-1.88453	Not significant
ARPC4	-0.225619	6.80273	-3.65229	0.00493318	0.15426	-1.88497	Not significant
MSTRG.1209	-0.826414	2.40288	-3.64986	0.0049524	0.15426	-1.88864	Down-regulated
PRSS33	2.05047	1.12661	3.64983	0.00495264	0.15426	-1.88868	Up-regulated
CCDC51	-0.359779	1.21247	-3.64904	0.00495888	0.15426	-1.88987	Not significant
MSTRG.17876	1.46308	0.853463	3.64835	0.00496429	0.15426	-1.8909	Up-regulated
RUSC1-AS1	0.328602	0.731893	3.64791	0.00496776	0.15426	-1.89156	Not significant
BACH1	0.990431	4.22019	3.64771	0.00496934	0.15426	-1.89187	Up-regulated
MSTRG.1230	-0.826911	5.38435	-3.64746	0.00497137	0.15426	-1.89225	Down-regulated
HDAC11	-0.567085	1.32798	-3.64664	0.00497786	0.15426	-1.89348	Not significant
C14orf159	1.30359	6.13091	3.64611	0.0049821	0.15426	-1.89429	Up-regulated
RP11-10L12.6	-0.28845	0.520786	-3.64363	0.00500181	0.154685	-1.89802	Not significant
VKORC1L1	-0.619852	1.75204	-3.64289	0.00500778	0.154685	-1.89915	Down-regulated
CKB	0.962492	2.25638	3.64155	0.00501849	0.154785	-1.90116	Up-regulated
HTT	-0.774307	3.9137	-3.64099	0.00502299	0.154785	-1.90201	Down-regulated
MSTRG.17747	0.527795	0.557395	3.63939	0.00503578	0.154897	-1.90441	Not significant
RP11-849F2.10	0.598704	0.473382	3.63835	0.00504419	0.154897	-1.90599	Up-regulated
MSTRG.41609	0.411531	1.01042	3.6383	0.00504461	0.154897	-1.90607	Not significant
SIGLEC8	1.18653	0.693397	3.63623	0.00506129	0.155036	-1.90919	Up-regulated
ATXN10	-0.499557	3.44086	-3.63466	0.00507394	0.155036	-1.91155	Not significant
RIC8B	-0.410257	1.19681	-3.63425	0.0050773	0.155036	-1.91217	Not significant
RNASEH1	-0.407597	1.60601	-3.63415	0.0050781	0.155036	-1.91232	Not significant
DNASE1L1	-0.425785	4.04943	-3.63292	0.00508807	0.155036	-1.91417	Not significant
MSTRG.6967	0.928359	1.7589	3.63148	0.00509982	0.155036	-1.91635	Up-regulated
ATMIN	-0.389776	2.09997	-3.63098	0.0051039	0.155036	-1.91711	Not significant
RP4-773A18.8	0.451723	0.699179	3.63021	0.0051102	0.155036	-1.91828	Not significant
CTD-2639E6.9	0.828218	1.62324	3.62984	0.00511316	0.155036	-1.91882	Up-regulated
RET	-0.320741	0.3461	-3.62915	0.00511884	0.155036	-1.91987	Not significant
RP11-5C23.3	-0.463298	0.864071	-3.62893	0.00512065	0.155036	-1.92021	Not significant
GLCE	-0.417443	1.37369	-3.62887	0.00512109	0.155036	-1.92029	Not significant
C7orf43	0.909947	4.50107	3.62616	0.00514336	0.155528	-1.92439	Up-regulated
PLB1	-0.82716	3.8866	-3.62325	0.00516735	0.155748	-1.92878	Down-regulated
MSTRG.36109	1.23419	2.00415	3.62301	0.00516934	0.155748	-1.92915	Up-regulated
MSTRG.1011	1.97807	1.81693	3.62276	0.00517135	0.155748	-1.92951	Up-regulated
ADAM9	-0.729051	1.91105	-3.62235	0.00517472	0.155748	-1.93013	Down-regulated
FLT3	-0.410122	0.820249	-3.62063	0.00518897	0.155995	-1.93273	Not significant
FOLR2	-0.457143	2.79039	-3.61948	0.00519854	0.156025	-1.93447	Not significant
DFNA5	-0.436022	0.405977	-3.61906	0.00520204	0.156025	-1.93511	Not significant
RASL11A	-0.531733	1.47575	-3.61747	0.00521525	0.15624	-1.9375	Not significant
MSTRG.34836	0.490199	1.11943	3.61364	0.00524733	0.156967	-1.9433	Not significant
PFDN2	-0.606503	3.64236	-3.613	0.00525273	0.156967	-1.94427	Down-regulated
MAU2	0.670063	4.5006	3.61197	0.00526138	0.156967	-1.94582	Up-regulated
FAM149B1	-0.401448	1.93875	-3.61166	0.00526399	0.156967	-1.94629	Not significant
TCEAL3	-0.587308	1.83503	-3.6104	0.00527459	0.156967	-1.94819	Down-regulated
SRPK2	0.928963	3.90499	3.61024	0.00527594	0.156967	-1.94844	Up-regulated
AP001412.1	0.367914	0.501211	3.60794	0.00529537	0.157364	-1.95191	Not significant
QSOX1	-0.590679	4.68881	-3.60644	0.00530811	0.157561	-1.95418	Down-regulated
MSTRG.26202	-0.480211	0.907931	-3.60559	0.00531531	0.157594	-1.95546	Not significant
CCDC149	-0.727357	2.21488	-3.60353	0.00533292	0.157935	-1.95859	Down-regulated
CHD2	0.639001	5.22746	3.60164	0.00534903	0.158222	-1.96144	Up-regulated
HSD17B4	-0.703189	4.17372	-3.60028	0.0053607	0.158222	-1.9635	Down-regulated
RP11-350N15.5	0.727476	2.02103	3.60025	0.00536098	0.158222	-1.96355	Up-regulated
FRYL	0.733755	2.92971	3.5981	0.00537948	0.158587	-1.9668	Up-regulated
RBKS	2.02633	3.44943	3.59702	0.00538881	0.158681	-1.96844	Up-regulated
C19orf59	-1.767	5.43422	-3.59462	0.00540953	0.15911	-1.97206	Down-regulated
NGLY1	0.682591	3.46226	3.59236	0.00542916	0.159506	-1.97549	Up-regulated
MSTRG.356	-0.968174	3.0785	-3.59091	0.00544173	0.159694	-1.97767	Down-regulated
RP5-997D16.2	-0.699104	1.30453	-3.5895	0.00545406	0.159739	-1.97981	Down-regulated
RBL1	-0.549552	2.07363	-3.58893	0.00545903	0.159739	-1.98067	Not significant
RP11-266K4.9	0.88888	2.29914	3.58833	0.00546431	0.159739	-1.98159	Up-regulated
RNF130	-0.485422	5.99019	-3.58601	0.00548467	0.159739	-1.9851	Not significant
MRPL33	-0.431366	4.30503	-3.5856	0.00548823	0.159739	-1.98571	Not significant
MSTRG.36797	1.18718	3.96821	3.5853	0.00549091	0.159739	-1.98618	Up-regulated
HNRNPUL2	-0.634471	3.4296	-3.58505	0.00549311	0.159739	-1.98656	Down-regulated
AC006039.5	0.190847	0.190436	3.58494	0.00549408	0.159739	-1.98672	Not significant
AE000662.92	0.338702	0.221908	3.5841	0.00550148	0.159739	-1.98799	Not significant
APPL1	-0.475264	2.40134	-3.58331	0.00550843	0.159739	-1.98919	Not significant
CTC-1337H24.3	1.2326	2.12701	3.583	0.00551121	0.159739	-1.98966	Up-regulated
RP11-266L9.8	0.738763	1.78341	3.58164	0.00552322	0.159801	-1.99172	Up-regulated
SLC39A7	-0.259117	3.58596	-3.58084	0.00553034	0.159801	-1.99294	Not significant
RP11-348A11.5	-0.417503	1.66916	-3.58066	0.00553192	0.159801	-1.99321	Not significant
LACC1	0.228355	0.29408	3.577	0.00556445	0.160151	-1.99875	Not significant
DTX2P1	0.937643	1.71533	3.57697	0.00556471	0.160151	-1.99879	Up-regulated
RP11-195F19.5	0.625026	0.947999	3.57678	0.00556643	0.160151	-1.99909	Up-regulated
CTD-2017C7.2	-0.461604	0.631609	-3.57651	0.00556881	0.160151	-1.99949	Not significant
SYTL1	0.483502	4.82716	3.57458	0.00558611	0.16033	-2.00242	Not significant
MSTRG.4430	0.824699	0.997002	3.57443	0.00558742	0.16033	-2.00264	Up-regulated
MVK	-0.455817	1.79419	-3.57372	0.00559378	0.160334	-2.00372	Not significant
FRS3	-0.507722	2.14501	-3.57089	0.00561927	0.160887	-2.00801	Not significant
AP000240.4	0.238749	0.344871	3.56951	0.0056317	0.161064	-2.0101	Not significant
PDIA5	-0.848848	1.83689	-3.56726	0.00565212	0.161247	-2.01352	Down-regulated
PIPOX	0.801342	2.3075	3.56686	0.00565569	0.161247	-2.01412	Up-regulated
PSMB1	-0.407807	4.57258	-3.56664	0.00565767	0.161247	-2.01445	Not significant
CREB1	0.607201	4.68361	3.56527	0.00567013	0.161247	-2.01653	Up-regulated
GARS	-0.97623	4.18316	-3.56474	0.00567495	0.161247	-2.01733	Down-regulated
MSTRG.697	-0.756382	1.00572	-3.56468	0.00567551	0.161247	-2.01743	Down-regulated
NDUFAF1	-0.544825	1.72109	-3.5628	0.00569269	0.161557	-2.02028	Not significant
MSTRG.42392	0.460319	0.618114	3.56106	0.0057086	0.161664	-2.02292	Not significant
ARID4A	0.665412	3.07942	3.56056	0.00571319	0.161664	-2.02368	Up-regulated
PPP1R14BP3	1.36308	2.04443	3.56034	0.00571522	0.161664	-2.02401	Up-regulated
RP11-449H11.1	-0.473018	1.0702	-3.55706	0.0057454	0.161987	-2.02899	Not significant
SRSF9	-0.309706	4.87896	-3.5562	0.0057533	0.161987	-2.03029	Not significant
IKBKGP1	-1.25908	1.36454	-3.55599	0.00575531	0.161987	-2.03062	Down-regulated
KIAA0226L	1.58148	3.8176	3.55585	0.0057566	0.161987	-2.03083	Up-regulated
ZNF577	-0.713277	1.08316	-3.5557	0.00575793	0.161987	-2.03105	Down-regulated
SIGLEC7	-0.520099	4.41681	-3.55462	0.00576801	0.162066	-2.0327	Not significant
SLC31A1	-0.420169	2.69017	-3.55393	0.00577438	0.162066	-2.03375	Not significant
EPHB1	2.95218	4.02041	3.55337	0.00577957	0.162066	-2.0346	Up-regulated
NEURL1B	-0.286339	0.27746	-3.55152	0.0057968	0.16216	-2.03741	Not significant
CDCA7	-0.581766	0.775866	-3.55028	0.0058083	0.16216	-2.03928	Not significant
RFC5	-0.376137	1.84715	-3.55024	0.00580873	0.16216	-2.03935	Not significant
CAHM	1.03905	2.13742	3.54996	0.00581134	0.16216	-2.03978	Up-regulated
RNU11	1.39904	7.24003	3.54964	0.00581429	0.16216	-2.04026	Up-regulated
FIP1L1	-0.374335	3.94798	-3.54848	0.0058251	0.162287	-2.04201	Not significant
MSTRG.23361	0.75331	0.878889	3.54768	0.0058326	0.162321	-2.04323	Up-regulated
RP5-875O13.1	0.723994	0.591499	3.54693	0.00583963	0.162342	-2.04437	Up-regulated
UQCRFS1	-0.685547	3.16575	-3.54547	0.00585342	0.16255	-2.0466	Down-regulated
MSTRG.23111	0.907001	1.2991	3.54333	0.00587352	0.162933	-2.04983	Up-regulated
ARRDC3-AS1	0.780878	2.28436	3.54206	0.00588557	0.163093	-2.05177	Up-regulated
ATG14	-0.396155	0.981207	-3.54036	0.00590168	0.163364	-2.05436	Not significant
CTC-250I14.1	1.17897	0.87554	3.53908	0.00591379	0.163482	-2.05629	Up-regulated
MALAT1	1.09254	9.29105	3.53746	0.00592923	0.163482	-2.05876	Up-regulated
GMPS	-0.552812	3.05795	-3.53707	0.00593302	0.163482	-2.05936	Not significant
MSTRG.12759	0.855765	1.55529	3.53677	0.00593581	0.163482	-2.0598	Up-regulated
SPP2	0.741761	1.41889	3.53659	0.00593757	0.163482	-2.06009	Up-regulated
TMIGD3	-1.02653	0.790762	-3.53526	0.00595031	0.163659	-2.06211	Down-regulated
RP11-360N9.3	-0.364968	0.372192	-3.53444	0.0059581	0.163699	-2.06335	Not significant
PTGR1	-0.378953	0.370873	-3.53197	0.00598182	0.163874	-2.0671	Not significant
SLC46A3	-0.369677	1.75548	-3.5319	0.00598252	0.163874	-2.06721	Not significant
MSRA	-0.354025	1.97709	-3.5318	0.00598349	0.163874	-2.06737	Not significant
CCDC93	0.444294	2.10592	3.53042	0.00599678	0.163999	-2.06946	Not significant
TNKS	0.632291	2.42583	3.53001	0.00600074	0.163999	-2.07009	Up-regulated
RBM18	-0.321648	1.70806	-3.52885	0.00601197	0.164132	-2.07185	Not significant
ZNF274	0.756713	3.38963	3.52685	0.00603131	0.164391	-2.07489	Up-regulated
ECT2	0.510576	2.09296	3.52634	0.0060363	0.164391	-2.07567	Not significant
MAP2K1	-0.5568	3.91691	-3.52548	0.00604467	0.164391	-2.07698	Not significant
SLC6A8	0.625778	2.18192	3.52525	0.00604688	0.164391	-2.07733	Up-regulated
RAD9A	0.358394	3.76099	3.52269	0.00607188	0.164425	-2.08122	Not significant
RP11-407N17.4	0.200326	0.184974	3.52246	0.00607412	0.164425	-2.08157	Not significant
SH3D21	0.736221	1.36917	3.52206	0.00607796	0.164425	-2.08217	Up-regulated
STARD3NL	-0.516874	3.78215	-3.52116	0.0060868	0.164425	-2.08354	Not significant
RP11-1149O23.2	-0.522502	0.506691	-3.5207	0.0060913	0.164425	-2.08424	Not significant
RP11-364L4.1	0.373785	0.324973	3.52065	0.00609186	0.164425	-2.08433	Not significant
RP11-54O7.17	0.833293	0.745644	3.52052	0.00609307	0.164425	-2.08452	Up-regulated
SERPINB1	-0.660722	6.23815	-3.51956	0.00610253	0.164425	-2.08598	Down-regulated
MSTRG.840	-0.604481	4.03633	-3.51927	0.00610536	0.164425	-2.08642	Down-regulated
MSTRG.35097	0.486427	0.931163	3.51562	0.00614133	0.165222	-2.09197	Not significant
UBE3C	-0.495015	2.67121	-3.51435	0.00615399	0.165358	-2.09392	Not significant
RP11-7F17.8	-0.316008	1.04538	-3.51382	0.0061592	0.165358	-2.09472	Not significant
MSTRG.374	-1.75321	1.80965	-3.51098	0.00618743	0.165805	-2.09904	Down-regulated
SPRYD7	-0.254091	0.398585	-3.51086	0.00618868	0.165805	-2.09923	Not significant
AC006129.1	0.216512	0.229043	3.50548	0.0062425	0.166962	-2.10742	Not significant
MSTRG.18611	0.582109	0.91162	3.50526	0.00624478	0.166962	-2.10776	Not significant
CDC42BPB	-0.549542	2.1739	-3.50457	0.00625171	0.166975	-2.10881	Not significant
ZNF592	0.423775	4.74505	3.50392	0.00625825	0.166977	-2.1098	Not significant
MRPL28	-0.323861	4.7384	-3.50316	0.0062659	0.167009	-2.11095	Not significant
CTD-3014M21.1	1.99385	5.1145	3.50119	0.00628584	0.167368	-2.11395	Up-regulated
AP000275.65	-0.980453	2.17771	-3.5003	0.00629484	0.167435	-2.11531	Down-regulated
IRF6	-0.192297	0.294154	-3.49814	0.00631685	0.167749	-2.1186	Not significant
MAST2	-0.318095	1.87889	-3.49776	0.00632065	0.167749	-2.11917	Not significant
EFCAB14	-0.480563	4.29942	-3.49718	0.00632658	0.167749	-2.12006	Not significant
BCL9	-0.481121	1.89312	-3.49655	0.00633302	0.167749	-2.12102	Not significant
ATP1B2	-0.413395	0.419824	-3.49506	0.00634824	0.167749	-2.12329	Not significant
ITGB1P1	-0.876295	3.05727	-3.49492	0.00634969	0.167749	-2.12351	Down-regulated
PRKCA	-0.791035	2.24811	-3.49469	0.00635207	0.167749	-2.12386	Down-regulated
AC018816.4	-0.325023	0.370462	-3.4932	0.00636736	0.167771	-2.12613	Not significant
SPR	-0.519544	0.879825	-3.49297	0.00636971	0.167771	-2.12648	Not significant
NSF	-0.406639	2.77909	-3.49217	0.00637793	0.167771	-2.1277	Not significant
ALOX15B	-0.753675	1.06134	-3.4918	0.00638172	0.167771	-2.12826	Down-regulated
PDIA6	-0.847175	4.42966	-3.49145	0.00638536	0.167771	-2.1288	Down-regulated
MSTRG.48469	0.355405	0.630292	3.48868	0.00641394	0.168312	-2.13302	Not significant
LAMP1	-0.293366	5.86504	-3.48721	0.00642919	0.168312	-2.13527	Not significant
PPP3CB	-0.381315	3.07012	-3.48674	0.00643412	0.168312	-2.13599	Not significant
PARP14	1.40608	2.93065	3.48485	0.00645374	0.168312	-2.13887	Up-regulated
MEA1	-0.500295	5.32183	-3.48446	0.00645777	0.168312	-2.13946	Not significant
TRIM44	-0.617476	3.10461	-3.48441	0.00645834	0.168312	-2.13954	Down-regulated
OLFML2B	-0.772239	0.835745	-3.4844	0.00645843	0.168312	-2.13955	Down-regulated
PSPH	-0.441444	1.52673	-3.48435	0.00645889	0.168312	-2.13962	Not significant
PARP2	-0.45633	1.14523	-3.48382	0.00646451	0.168312	-2.14044	Not significant
RTCB	-0.59338	3.5795	-3.48154	0.00648826	0.16876	-2.14391	Down-regulated
MSTRG.568	-1.53239	4.31843	-3.47941	0.0065107	0.169011	-2.14717	Down-regulated
TPM3	-0.4513	8.49738	-3.4791	0.00651389	0.169011	-2.14764	Not significant
RP11-1102P22.1	-0.438166	1.07366	-3.47876	0.00651752	0.169011	-2.14816	Not significant
TMED2	-0.591722	4.74691	-3.47661	0.00654016	0.169319	-2.15144	Down-regulated
GM2A	-0.790615	4.20019	-3.47639	0.00654249	0.169319	-2.15177	Down-regulated
C6orf59	-0.269803	0.359323	-3.47547	0.00655223	0.169401	-2.15318	Not significant
PIK3R5	0.763953	6.30421	3.47361	0.00657188	0.16974	-2.15601	Up-regulated
NEK1	0.441706	1.46556	3.47247	0.00658408	0.169885	-2.15776	Not significant
TNFRSF10B	0.530431	3.98776	3.4704	0.00660605	0.170076	-2.16091	Not significant
NFE2L1	-0.408686	4.94897	-3.47039	0.00660622	0.170076	-2.16094	Not significant
YEATS2	-0.26712	3.0399	-3.46992	0.00661121	0.170076	-2.16165	Not significant
LILRB4	-0.744725	3.7484	-3.46702	0.00664222	0.170704	-2.16607	Down-regulated
PEX12	0.347534	1.33009	3.46374	0.0066776	0.171443	-2.17109	Not significant
MSTRG.729	-0.91244	3.2175	-3.46153	0.00670148	0.171653	-2.17447	Down-regulated
MSTRG.1080	0.549128	5.40142	3.46141	0.00670276	0.171653	-2.17465	Not significant
TCEAL4	-0.740131	1.61043	-3.46114	0.0067057	0.171653	-2.17506	Down-regulated
U47924.29	0.685353	0.570303	3.45883	0.00673077	0.171749	-2.17859	Up-regulated
CLMN	-0.670432	2.94376	-3.45798	0.00674009	0.171749	-2.1799	Down-regulated
ORAI2	0.982944	5.33032	3.45743	0.00674606	0.171749	-2.18073	Up-regulated
SYNE2	1.05583	3.76354	3.45737	0.00674674	0.171749	-2.18083	Up-regulated
USPL1	0.323571	1.17976	3.45641	0.00675713	0.171749	-2.18228	Not significant
SNIP1	0.588562	3.15644	3.45522	0.00677013	0.171749	-2.1841	Up-regulated
CH17-478G19.1	-0.844478	1.15209	-3.45515	0.00677099	0.171749	-2.18422	Down-regulated
RP11-930P14.2	0.198974	0.588563	3.45467	0.00677616	0.171749	-2.18494	Not significant
RP11-84C10.2	-1.1584	1.63325	-3.45439	0.0067793	0.171749	-2.18538	Down-regulated
CTD-2047H16.3	0.723447	1.00274	3.45275	0.00679731	0.171749	-2.18789	Up-regulated
HBB	3.08521	12.0682	3.4525	0.00680003	0.171749	-2.18826	Up-regulated
SLC44A1	-0.687264	1.91973	-3.45208	0.00680462	0.171749	-2.1889	Down-regulated
UGGT1	-0.484114	3.67699	-3.45116	0.00681483	0.171749	-2.19032	Not significant
RP11-1151B14.4	0.599517	0.455829	3.45112	0.00681527	0.171749	-2.19038	Up-regulated
GTF2IP18	2.36202	3.45227	3.4508	0.00681881	0.171749	-2.19087	Up-regulated
CPM	-0.497666	1.6083	-3.45059	0.00682105	0.171749	-2.19118	Not significant
MSTRG.659	2.56302	4.63015	3.45009	0.00682656	0.171749	-2.19194	Up-regulated
PLEKHM1P	1.09504	4.43867	3.44977	0.0068301	0.171749	-2.19243	Up-regulated
RP11-347C12.1	1.02929	1.70966	3.44891	0.00683964	0.171749	-2.19375	Up-regulated
MSTRG.1200	-1.24682	2.54095	-3.44819	0.00684759	0.171749	-2.19485	Down-regulated
KIF27	0.47919	1.00173	3.44807	0.00684897	0.171749	-2.19504	Not significant
RP11-34P13.14	2.27932	1.64177	3.44514	0.00688146	0.172127	-2.19951	Up-regulated
MSTRG.7918	1.30355	2.18376	3.44468	0.00688658	0.172127	-2.20022	Up-regulated
HBP1	0.602631	4.09978	3.44431	0.00689077	0.172127	-2.20079	Up-regulated
EFHC1	0.314281	0.720158	3.44378	0.00689663	0.172127	-2.20159	Not significant
RP11-925D8.1	0.393343	0.253477	3.44249	0.00691104	0.172127	-2.20357	Not significant
FUCA2	-0.476561	2.68964	-3.44238	0.00691232	0.172127	-2.20374	Not significant
FAM151B	-0.31787	0.954925	-3.44143	0.00692292	0.172127	-2.20519	Not significant
HBA2	2.96175	10.1536	3.4402	0.00693673	0.172127	-2.20707	Up-regulated
RP11-624C23.1	0.530765	0.885033	3.43957	0.00694384	0.172127	-2.20804	Not significant
CTA-331P3.1	-0.360112	0.289026	-3.43906	0.00694954	0.172127	-2.20882	Not significant
RP11-1017G21.5	1.52101	2.62164	3.43875	0.00695307	0.172127	-2.2093	Up-regulated
MSTRG.38515	1.50587	2.65361	3.43819	0.00695933	0.172127	-2.21015	Up-regulated
C1orf115	-0.471149	0.890545	-3.43779	0.0069639	0.172127	-2.21077	Not significant
CTD-2270P14.5	0.383985	1.20573	3.43775	0.00696428	0.172127	-2.21082	Not significant
ST8SIA4	1.16679	3.36049	3.43667	0.0069765	0.172127	-2.21248	Up-regulated
VSIG4	-1.11427	2.27442	-3.43607	0.00698327	0.172127	-2.21339	Down-regulated
RP11-27M15.1	0.462037	1.02542	3.43525	0.00699256	0.172127	-2.21465	Not significant
PPT1	-0.707217	6.04494	-3.43444	0.00700174	0.172127	-2.21589	Down-regulated
SUCLG1	-0.380311	4.48674	-3.4343	0.00700326	0.172127	-2.21609	Not significant
SETD1B	0.773914	4.26998	3.43413	0.00700527	0.172127	-2.21636	Up-regulated
DUSP6	-0.628423	7.60073	-3.43397	0.00700709	0.172127	-2.21661	Down-regulated
C10orf10	-0.691508	1.10307	-3.43367	0.0070105	0.172127	-2.21707	Down-regulated
RN7SL784P	0.529454	1.02583	3.43156	0.00703448	0.172552	-2.2203	Not significant
MSTRG.51629	1.52214	2.06362	3.43081	0.00704298	0.172596	-2.22144	Up-regulated
KIAA0232	0.882597	1.80708	3.42978	0.00705477	0.172618	-2.22302	Up-regulated
TNFAIP2	0.929668	7.36241	3.42957	0.00705721	0.172618	-2.22335	Up-regulated
ACBD3	-0.437907	1.5317	-3.42707	0.00708586	0.173155	-2.22717	Not significant
MSTRG.24626	1.4382	3.28832	3.42633	0.00709436	0.173171	-2.22831	Up-regulated
NEDD4L	-0.621697	1.62141	-3.42522	0.00710714	0.173171	-2.23001	Down-regulated
MSTRG.69	-4.17567	3.32363	-3.42376	0.00712391	0.173171	-2.23223	Down-regulated
SNHG1	0.831826	3.43103	3.4234	0.00712805	0.173171	-2.23278	Up-regulated
INTS7	-0.617775	1.46346	-3.42314	0.00713111	0.173171	-2.23319	Down-regulated
SLC16A1	-0.439628	0.994891	-3.42299	0.0071328	0.173171	-2.23341	Not significant
SDC3	-0.827005	1.20188	-3.42263	0.007137	0.173171	-2.23397	Down-regulated
MSTRG.494	-0.762795	4.08662	-3.42236	0.00714009	0.173171	-2.23438	Down-regulated
PCYOX1L	-0.641875	2.11758	-3.4205	0.00716161	0.17353	-2.23722	Down-regulated
RP11-872J21.3	0.196194	0.375758	3.41857	0.00718405	0.173771	-2.24018	Not significant
MSTRG.816	-0.649437	2.24807	-3.41814	0.00718913	0.173771	-2.24085	Down-regulated
NCSTN	-0.442135	6.73754	-3.41792	0.00719172	0.173771	-2.24119	Not significant
SLC30A5	-0.626238	2.20873	-3.41573	0.00721729	0.174029	-2.24454	Down-regulated
ENOX2	-0.455911	1.77143	-3.41478	0.00722838	0.174029	-2.24599	Not significant
NCBP2	-0.507864	2.96842	-3.41438	0.00723305	0.174029	-2.2466	Not significant
RP5-1180D12.1	-0.390453	1.22488	-3.41435	0.00723345	0.174029	-2.24665	Not significant
UHRF1	-0.434993	0.91457	-3.41407	0.00723675	0.174029	-2.24709	Not significant
CSNK2A1	-0.453847	4.50727	-3.41314	0.00724767	0.174029	-2.24851	Not significant
PDHX	-0.325667	3.16392	-3.41213	0.00725954	0.174029	-2.25006	Not significant
FCGR1A	-0.988487	4.33111	-3.412	0.00726098	0.174029	-2.25024	Down-regulated
CYTIP	0.750305	6.0039	3.41183	0.00726298	0.174029	-2.2505	Up-regulated
CALM3	-0.562264	8.21656	-3.40904	0.00729599	0.174658	-2.25479	Not significant
RP11-346C16.1	0.568279	0.548067	3.40816	0.0073064	0.174689	-2.25614	Not significant
PCCB	-0.566202	2.50334	-3.40779	0.00731082	0.174689	-2.25671	Not significant
GCLM	-0.615383	1.41128	-3.40684	0.00732211	0.174798	-2.25817	Down-regulated
RP11-159D12.5	0.314659	0.261218	3.40385	0.00735767	0.175485	-2.26274	Not significant
MSTRG.9521	0.35463	0.717022	3.40248	0.00737404	0.175614	-2.26484	Not significant
RP11-196G18.23	0.490613	1.88451	3.40178	0.00738243	0.175614	-2.26592	Not significant
MMP19	-0.463404	0.508816	-3.40169	0.00738346	0.175614	-2.26605	Not significant
MSTRG.41562	0.595109	1.76002	3.40089	0.00739306	0.17568	-2.26728	Up-regulated
H2AFV	-0.343082	4.03596	-3.4001	0.00740264	0.175746	-2.2685	Not significant
GTF2H3	-0.648371	1.45616	-3.3981	0.0074267	0.175896	-2.27157	Down-regulated
AC079305.10	1.15317	1.86919	3.39803	0.00742745	0.175896	-2.27166	Up-regulated
CCT5	-0.488829	5.48311	-3.39788	0.00742933	0.175896	-2.2719	Not significant
CTD-3224K15.2	-0.734502	0.87735	-3.39713	0.00743836	0.175948	-2.27305	Down-regulated
S100Z	-0.700627	1.43692	-3.39642	0.00744693	0.175948	-2.27414	Down-regulated
MSTRG.323	-1.31125	1.23073	-3.39549	0.00745819	0.175948	-2.27557	Down-regulated
SCCPDH	-0.423642	1.10896	-3.39544	0.00745876	0.175948	-2.27564	Not significant
XXbac-BPG181B23.6	0.498175	1.16216	3.39175	0.00750361	0.176844	-2.2813	Not significant
CTC-554D6.1	-0.89744	2.22956	-3.39086	0.00751443	0.176938	-2.28266	Down-regulated
NAA40	-0.407953	1.99936	-3.38843	0.00754417	0.177274	-2.2864	Not significant
MSTRG.26613	0.620021	0.705799	3.3858	0.00757648	0.177274	-2.29043	Up-regulated
ARL4D	0.812517	1.26642	3.3858	0.00757651	0.177274	-2.29044	Up-regulated
KHNYN	0.410786	4.75714	3.38571	0.00757753	0.177274	-2.29057	Not significant
HMHA1	0.459819	6.47421	3.38541	0.00758127	0.177274	-2.29103	Not significant
SLF1	0.264062	0.83629	3.38503	0.00758595	0.177274	-2.29161	Not significant
RGL1	-0.327133	0.718914	-3.38493	0.00758715	0.177274	-2.29176	Not significant
KLHL6	-0.394126	2.62541	-3.38488	0.00758784	0.177274	-2.29185	Not significant
MSTRG.37540	0.570166	0.719284	3.38444	0.00759317	0.177274	-2.29251	Not significant
RP11-677O4.6	-0.750505	1.03135	-3.3841	0.00759749	0.177274	-2.29305	Down-regulated
PELI1	1.97003	4.75421	3.38318	0.00760883	0.177274	-2.29446	Up-regulated
RP11-400F19.18	-0.278889	0.827184	-3.383	0.00761098	0.177274	-2.29473	Not significant
MSTRG.39826	1.21887	1.74836	3.38146	0.00763003	0.177535	-2.29709	Up-regulated
LOXL3	-0.575676	2.40176	-3.38012	0.00764672	0.177535	-2.29915	Not significant
CREB5	1.57613	4.47464	3.38003	0.00764787	0.177535	-2.2993	Up-regulated
RN7SL531P	1.02994	2.42001	3.3796	0.00765312	0.177535	-2.29994	Up-regulated
CTA-305I2.1	-0.376476	0.509442	-3.37933	0.0076565	0.177535	-2.30036	Not significant
OCRL	-0.284995	0.837747	-3.37813	0.00767148	0.177667	-2.30221	Not significant
MYCBP2-AS1	-0.900836	1.44397	-3.37662	0.00769036	0.177667	-2.30453	Down-regulated
IER5	0.839618	4.33011	3.37646	0.00769235	0.177667	-2.30477	Up-regulated
RP11-727F15.12	0.449438	1.37571	3.37625	0.00769499	0.177667	-2.3051	Not significant
MSTRG.50980	0.374425	2.62996	3.37584	0.00770008	0.177667	-2.30572	Not significant
TNFRSF10D	-0.727294	1.53653	-3.37403	0.0077228	0.177667	-2.30851	Down-regulated
RP11-486I11.2	0.914873	3.08663	3.37371	0.00772686	0.177667	-2.309	Up-regulated
TAF8	-0.546282	4.2501	-3.37357	0.00772857	0.177667	-2.30921	Not significant
KIAA1551	1.90888	4.49512	3.37286	0.00773745	0.177667	-2.3103	Up-regulated
JUN	2.13821	6.55579	3.37251	0.00774189	0.177667	-2.31084	Up-regulated
RP3-465N24.8	0.501103	0.570012	3.37214	0.00774656	0.177667	-2.31141	Not significant
RP11-437B10.1	0.532981	1.05168	3.37163	0.00775292	0.177667	-2.31218	Not significant
ALAD	-0.582385	3.66657	-3.37123	0.00775797	0.177667	-2.3128	Not significant
WDR47	0.35055	1.13493	3.37092	0.00776198	0.177667	-2.31329	Not significant
RP11-727F15.14	1.65481	2.28983	3.37047	0.0077676	0.177667	-2.31397	Up-regulated
SIL1	-0.768341	3.7298	-3.37011	0.00777214	0.177667	-2.31452	Down-regulated
PHF7	-0.341917	2.09527	-3.36955	0.00777929	0.177673	-2.31539	Not significant
CTTNBP2NL	-0.456199	0.89917	-3.36676	0.00781467	0.178069	-2.31968	Not significant
ATG3	-0.563188	4.79581	-3.3666	0.00781662	0.178069	-2.31992	Not significant
HMGB1P39	0.281994	0.18397	3.36655	0.00781728	0.178069	-2.32	Not significant
RP11-313D6.3	0.561335	0.97227	3.36579	0.00782695	0.178132	-2.32116	Not significant
TBC1D10C	0.564339	5.48719	3.36434	0.00784542	0.178395	-2.32339	Not significant
ANKRD17	-0.405123	3.80626	-3.36	0.00790101	0.17905	-2.33006	Not significant
RPL26L1	-0.362166	2.71805	-3.35965	0.00790558	0.17905	-2.33061	Not significant
SH3BP2	0.648065	6.70645	3.35797	0.0079272	0.17905	-2.33319	Up-regulated
MSTRG.13796	1.29246	2.82749	3.35773	0.00793022	0.17905	-2.33355	Up-regulated
CACYBP	-0.524524	3.83143	-3.35761	0.00793176	0.17905	-2.33373	Not significant
MSTRG.27483	-0.30633	0.791731	-3.3561	0.00795135	0.17905	-2.33606	Not significant
TAF15	-0.700239	3.84792	-3.35605	0.00795201	0.17905	-2.33614	Down-regulated
KCTD1	-0.451817	0.918081	-3.35568	0.00795674	0.17905	-2.3367	Not significant
RP11-626G11.3	-0.505016	0.337019	-3.35538	0.00796071	0.17905	-2.33717	Not significant
CREG1	-0.686618	3.16094	-3.35493	0.00796651	0.17905	-2.33786	Down-regulated
SGK1	1.21363	5.82833	3.35465	0.00797015	0.17905	-2.33829	Up-regulated
MSTRG.17355	1.27339	1.16397	3.35455	0.00797137	0.17905	-2.33844	Up-regulated
RAP1GAP2	0.582388	5.22337	3.35454	0.00797158	0.17905	-2.33846	Not significant
SLC22A16	-0.732064	0.92661	-3.35435	0.00797403	0.17905	-2.33875	Down-regulated
DSCR3	-0.262258	4.35264	-3.35403	0.00797811	0.17905	-2.33923	Not significant
C9orf9	-0.242567	0.783256	-3.3512	0.00801493	0.179679	-2.34359	Not significant
NRIP3	0.292478	0.466101	3.35068	0.00802184	0.179679	-2.3444	Not significant
USP15	1.18247	5.59895	3.35028	0.00802695	0.179679	-2.345	Up-regulated
LRCH4	0.864094	6.63063	3.34968	0.00803484	0.1797	-2.34593	Up-regulated
MSTRG.43915	-0.39768	0.4322	-3.34912	0.00804217	0.179707	-2.34679	Not significant
MSTRG.24710	1.13971	0.841301	3.34838	0.00805183	0.179707	-2.34793	Up-regulated
ZBED4	-0.513803	1.87434	-3.34727	0.00806641	0.179707	-2.34963	Not significant
SCLY	-0.657066	2.36608	-3.34709	0.00806879	0.179707	-2.34991	Down-regulated
TNFRSF10A	-0.600075	2.45637	-3.3465	0.00807659	0.179707	-2.35082	Down-regulated
RP11-717D12.1	-0.233621	0.307901	-3.34609	0.00808193	0.179707	-2.35145	Not significant
PROSER1	-0.590454	2.76047	-3.34595	0.00808382	0.179707	-2.35167	Down-regulated
MSTRG.822	3.02913	4.01951	3.34241	0.00813049	0.180589	-2.35711	Up-regulated
AC017116.11	0.60305	0.662938	3.34152	0.0081423	0.18059	-2.35848	Up-regulated
CNNM3	0.433062	3.16035	3.34096	0.00814971	0.18059	-2.35934	Not significant
HFE	-0.726476	1.84907	-3.34083	0.00815148	0.18059	-2.35954	Down-regulated
CHEK1	-0.38548	0.529137	-3.34017	0.00816031	0.180631	-2.36057	Not significant
RP11-159N11.4	-0.392312	0.564624	-3.33758	0.00819475	0.181238	-2.36455	Not significant
MSTRG.42552	-0.326789	0.682242	-3.3363	0.00821182	0.18146	-2.36651	Not significant
ADI1	-0.469449	3.05989	-3.33462	0.00823443	0.181804	-2.36911	Not significant
ARF4	1.22814	5.47593	3.33327	0.00825258	0.181932	-2.37119	Up-regulated
AP001625.6	-0.415182	0.645786	-3.33292	0.00825721	0.181932	-2.37172	Not significant
DNAL4	-0.456367	2.77517	-3.33236	0.00826472	0.181932	-2.37258	Not significant
PPARG	-0.505642	0.781655	-3.33147	0.00827682	0.181932	-2.37396	Not significant
FOXD2-AS1	-0.409892	0.965504	-3.33111	0.00828163	0.181932	-2.37451	Not significant
MSTRG.27960	0.568374	0.62116	3.33105	0.00828244	0.181932	-2.3746	Not significant
ZNF638	0.741803	3.70895	3.32959	0.00830219	0.18199	-2.37685	Up-regulated
ARHGEF6	-0.43576	3.75167	-3.32916	0.00830802	0.18199	-2.37751	Not significant
HNRNPUL2-BSCL2	-0.326246	3.24586	-3.329	0.00831022	0.18199	-2.37776	Not significant
NUP210L	0.210031	0.36051	3.32848	0.00831717	0.18199	-2.37855	Not significant
IRF9	0.589122	6.79471	3.32823	0.00832063	0.18199	-2.37895	Up-regulated
SAC3D1	-0.557685	1.44324	-3.32773	0.00832732	0.18199	-2.3797	Not significant
PRELID1	-0.344561	7.87597	-3.32687	0.00833909	0.182094	-2.38104	Not significant
BMP1	-0.40736	1.09403	-3.32607	0.0083499	0.18215	-2.38226	Not significant
UBAC1	-0.355299	3.95535	-3.32446	0.00837184	0.18215	-2.38474	Not significant
RP11-1252D15.1	0.832111	3.77619	3.32379	0.00838102	0.18215	-2.38578	Up-regulated
PRIM2	-0.50781	1.23088	-3.32375	0.00838154	0.18215	-2.38583	Not significant
AC005276.1	-0.661357	1.00876	-3.32367	0.00838269	0.18215	-2.38596	Down-regulated
MSTRG.31163	-1.15641	0.69457	-3.32358	0.00838396	0.18215	-2.38611	Down-regulated
MED21	0.514105	2.79521	3.32269	0.00839603	0.182259	-2.38747	Not significant
ZNF366	-0.296394	0.731132	-3.32121	0.00841633	0.182418	-2.38975	Not significant
SNX2	0.382779	3.66123	3.32113	0.00841747	0.182418	-2.38988	Not significant
RP11-350J20.5	0.298058	0.805071	3.31957	0.00843892	0.18273	-2.39228	Not significant
RECK	-0.235761	0.498541	-3.3188	0.00844948	0.182806	-2.39346	Not significant
ZFYVE21	-0.318423	2.22606	-3.31785	0.00846266	0.182847	-2.39493	Not significant
SRD5A3	-0.832209	2.04549	-3.31764	0.00846555	0.182847	-2.39525	Down-regulated
RP11-875O11.4	0.397631	0.261862	3.3171	0.00847302	0.182856	-2.39609	Not significant
SLX1A	-0.953863	2.85018	-3.3159	0.00848964	0.182969	-2.39794	Down-regulated
RP11-21M24.1	-0.560385	1.41653	-3.3157	0.00849241	0.182969	-2.39825	Not significant
ACADM	-0.597301	1.79728	-3.31367	0.00852056	0.183423	-2.40137	Down-regulated
XXbac-BPG296P20.15	0.650441	0.716639	3.30951	0.00857863	0.184387	-2.40779	Up-regulated
RP11-298A10.1	-0.307718	0.206437	-3.30857	0.00859181	0.184387	-2.40924	Not significant
DCTN2	-0.616011	5.81862	-3.30808	0.00859858	0.184387	-2.40998	Down-regulated
ZBTB37	0.882435	1.88795	3.30787	0.0086016	0.184387	-2.41031	Up-regulated
RFLNB	-0.814556	5.06655	-3.30728	0.00860983	0.184387	-2.41122	Down-regulated
OSBPL1A	-0.502345	1.53731	-3.30656	0.00862	0.184387	-2.41233	Not significant
XXcos-LUCA16.1	-0.690509	1.64928	-3.30651	0.00862068	0.184387	-2.41241	Down-regulated
PHF10	-0.526132	2.07468	-3.30635	0.00862292	0.184387	-2.41265	Not significant
FITM1	-0.305955	0.735548	-3.30588	0.00862953	0.184387	-2.41337	Not significant
RP11-463O9.8	0.184326	0.188952	3.30441	0.00865029	0.184558	-2.41564	Not significant
PREP	-0.542213	2.57323	-3.3043	0.00865183	0.184558	-2.41581	Not significant
TRAPPC2B	0.511092	1.47254	3.30323	0.00866696	0.184705	-2.41746	Not significant
LYST	1.11706	4.66547	3.3028	0.00867301	0.184705	-2.41812	Up-regulated
SMAP1	-0.29459	2.21513	-3.30087	0.00870041	0.185136	-2.4211	Not significant
C6orf48	-0.758221	2.91888	-3.29932	0.0087224	0.185329	-2.42348	Down-regulated
RP11-555E18.2	-0.587025	1.83926	-3.29906	0.00872615	0.185329	-2.42389	Down-regulated
CHRNA2	-0.557942	1.29975	-3.29872	0.00873099	0.185329	-2.42441	Not significant
R3HCC1	-0.564161	3.33425	-3.29457	0.0087904	0.186437	-2.43082	Not significant
CPOX	-0.521189	1.92061	-3.29377	0.00880195	0.186529	-2.43206	Not significant
RP11-43A14.1	-0.608627	0.699941	-3.2924	0.00882154	0.186786	-2.43416	Down-regulated
FRMPD1	0.823598	3.22718	3.29157	0.00883355	0.186786	-2.43544	Up-regulated
RERE	0.566443	5.20007	3.29142	0.00883574	0.186786	-2.43568	Not significant
PGD	-0.938627	7.89718	-3.29056	0.0088482	0.186812	-2.43701	Down-regulated
PIK3CA	0.492269	1.14424	3.29033	0.00885142	0.186812	-2.43735	Not significant
ABCC10	0.585975	4.13602	3.28853	0.00887761	0.186816	-2.44014	Up-regulated
RP11-34F20.4	0.749107	0.53491	3.28835	0.00888018	0.186816	-2.44042	Up-regulated
FBRS	0.72372	6.2439	3.28802	0.00888501	0.186816	-2.44093	Up-regulated
PSD4	0.648367	6.00942	3.28769	0.00888978	0.186816	-2.44143	Up-regulated
ANKRD44	1.00387	6.29406	3.28698	0.00890007	0.186816	-2.44253	Up-regulated
SNORD3A	1.5529	6.99489	3.28602	0.00891405	0.186816	-2.44401	Up-regulated
APBB3	0.610424	3.29664	3.28599	0.0089145	0.186816	-2.44406	Up-regulated
DCLRE1B	-0.524444	1.66044	-3.28559	0.00892037	0.186816	-2.44468	Not significant
TMEM184C	-0.429933	2.38434	-3.28525	0.00892527	0.186816	-2.4452	Not significant
AC083843.2	0.675676	0.744467	3.28463	0.0089343	0.186816	-2.44615	Up-regulated
PGBD4	0.230946	0.555426	3.2842	0.00894054	0.186816	-2.44681	Not significant
SNORA81	2.84958	3.40188	3.28393	0.00894458	0.186816	-2.44724	Up-regulated
MSTRG.34536	0.901134	0.800955	3.28359	0.00894955	0.186816	-2.44776	Up-regulated
MTL5	-0.35952	1.20583	-3.28302	0.00895788	0.186816	-2.44864	Not significant
DERA	-0.514997	2.57644	-3.28287	0.00895998	0.186816	-2.44886	Not significant
GID4	-0.45374	1.7707	-3.28192	0.00897392	0.186955	-2.45033	Not significant
YLPM1	-0.633	3.30928	-3.28095	0.00898829	0.187104	-2.45184	Down-regulated
SMPDL3A	-0.478047	1.50118	-3.27899	0.00901706	0.187552	-2.45486	Not significant
CTD-3088G3.8	2.1956	2.72684	3.27752	0.00903869	0.187851	-2.45712	Up-regulated
RTF1	-0.571044	2.96715	-3.27665	0.00905161	0.187968	-2.45847	Not significant
MRPS11	-0.477299	3.91926	-3.27605	0.00906054	0.188002	-2.4594	Not significant
MSTRG.42584	1.0165	1.04071	3.2755	0.00906869	0.188003	-2.46025	Up-regulated
RP11-474C8.8	-0.628416	0.412443	-3.27507	0.0090751	0.188003	-2.46092	Down-regulated
FKBP1A	-0.358537	8.06806	-3.27436	0.00908566	0.188045	-2.46202	Not significant
VPS29	-0.32223	4.69455	-3.27292	0.009107	0.188045	-2.46423	Not significant
TSPAN31	-0.423414	3.05445	-3.27208	0.00911959	0.188045	-2.46554	Not significant
SEC61A1	-0.641334	5.84125	-3.27206	0.00911984	0.188045	-2.46556	Down-regulated
RP11-3P9.1	-0.568519	4.72329	-3.27084	0.00913798	0.188045	-2.46744	Not significant
OR7E126P	-0.275183	0.222015	-3.27029	0.00914625	0.188045	-2.46829	Not significant
GSKIP	0.369064	0.888497	3.26982	0.00915326	0.188045	-2.46902	Not significant
ETFDH	-0.581059	1.81172	-3.26928	0.00916132	0.188045	-2.46985	Not significant
EHHADH	-0.364784	0.359603	-3.26925	0.00916181	0.188045	-2.4699	Not significant
MSTRG.300	-3.00335	4.12833	-3.26887	0.00916749	0.188045	-2.47048	Down-regulated
OAZ3	-0.267648	0.331197	-3.26871	0.00916989	0.188045	-2.47073	Not significant
SIGLEC15	-0.45126	0.839212	-3.26817	0.00917799	0.188045	-2.47156	Not significant
MSTRG.18680	1.06341	2.87851	3.26815	0.00917837	0.188045	-2.4716	Up-regulated
NTSR1	-0.863567	1.52805	-3.26811	0.00917895	0.188045	-2.47166	Down-regulated
LINC01002	2.36413	7.42258	3.26669	0.00920025	0.188214	-2.47385	Up-regulated
MSTRG.134	1.53211	3.44047	3.26601	0.00921054	0.188214	-2.47491	Up-regulated
UBE2Q1	-0.415678	5.11639	-3.26501	0.00922565	0.188214	-2.47645	Not significant
MRE11A	0.333359	1.47255	3.26501	0.00922567	0.188214	-2.47646	Not significant
IMPAD1	-0.398727	1.12932	-3.26381	0.00924373	0.188214	-2.4783	Not significant
MSTRG.37691	0.983214	1.86872	3.26374	0.00924486	0.188214	-2.47842	Up-regulated
MSTRG.36892	0.284919	0.6595	3.26319	0.00925315	0.188214	-2.47926	Not significant
AHNAK	-0.761994	6.53848	-3.26271	0.00926041	0.188214	-2.48	Down-regulated
RP11-108O10.8	0.224286	0.353971	3.26265	0.00926124	0.188214	-2.48009	Not significant
RP1-167A14.2	0.832758	0.992449	3.26234	0.00926599	0.188214	-2.48057	Up-regulated
SMYD3	-0.505559	2.00707	-3.26225	0.00926731	0.188214	-2.48071	Not significant
MSTRG.8489	-0.597604	1.88508	-3.26082	0.00928911	0.188433	-2.48292	Down-regulated
RN7SL605P	1.12723	4.2318	3.26059	0.00929265	0.188433	-2.48328	Up-regulated
ARRDC3	1.39358	3.88036	3.25856	0.00932355	0.188911	-2.48642	Up-regulated
PAN3	0.667274	3.41594	3.25735	0.009342	0.189031	-2.48829	Up-regulated
ARSD	-0.794095	2.90237	-3.25721	0.00934409	0.189031	-2.4885	Down-regulated
HIST2H2AC	-0.406534	8.75056	-3.25445	0.00938645	0.189375	-2.49277	Not significant
FAM187A	-0.317528	0.415126	-3.25436	0.00938789	0.189375	-2.49291	Not significant
SCGB1C1	-0.665236	0.819156	-3.25406	0.00939249	0.189375	-2.49337	Down-regulated
PNN	0.567689	2.97041	3.25389	0.00939499	0.189375	-2.49363	Not significant
SRPRB	-0.778592	2.34934	-3.25345	0.00940188	0.189375	-2.49432	Down-regulated
MSTRG.6481	0.558691	1.1302	3.25323	0.00940527	0.189375	-2.49466	Not significant
RP11-397E7.1	-0.231477	0.234169	-3.2524	0.00941807	0.189375	-2.49594	Not significant
MGST2	-0.882631	4.40666	-3.25229	0.00941969	0.189375	-2.4961	Down-regulated
RP5-821D11.7	0.701458	1.5842	3.25125	0.00943577	0.189488	-2.49771	Up-regulated
SPSB3	0.321976	4.19742	3.25075	0.0094434	0.189488	-2.49848	Not significant
RP11-65J3.1	-0.749732	2.73962	-3.2505	0.00944726	0.189488	-2.49886	Down-regulated
UCA1	0.23607	0.463077	3.24966	0.00946037	0.189603	-2.50017	Not significant
MSTRG.32867	0.219361	0.654662	3.24871	0.00947504	0.18969	-2.50163	Not significant
COPB2	-0.470179	3.42783	-3.2481	0.00948458	0.18969	-2.50259	Not significant
LRRC16A	-0.386288	0.609434	-3.24759	0.0094925	0.18969	-2.50337	Not significant
KCNK13	-0.434524	0.632662	-3.24749	0.00949406	0.18969	-2.50353	Not significant
MSTRG.48472	-0.602556	1.09302	-3.24659	0.00950807	0.189804	-2.50492	Down-regulated
PSMD2	-0.360181	5.2233	-3.24575	0.00952109	0.189804	-2.50621	Not significant
BEX1	-0.751111	0.530939	-3.24571	0.00952179	0.189804	-2.50628	Down-regulated
RP5-1166H10.2	0.573228	1.57847	3.24424	0.00954466	0.190005	-2.50855	Not significant
HM13	-0.487744	6.32582	-3.24412	0.00954654	0.190005	-2.50873	Not significant
PHF20	0.487922	4.2031	3.24239	0.00957373	0.190399	-2.51142	Not significant
RP3-465N24.5	0.803502	1.24178	3.24183	0.00958246	0.190427	-2.51228	Up-regulated
BMP8B	-0.530478	0.803406	-3.24047	0.00960382	0.190497	-2.51438	Not significant
LL0XNC01-157D4.1	-0.540417	0.979949	-3.24023	0.00960764	0.190497	-2.51475	Not significant
FBXW2	-0.378788	3.17447	-3.23996	0.00961193	0.190497	-2.51518	Not significant
TXNDC15	-0.663529	3.18762	-3.23961	0.00961742	0.190497	-2.51572	Down-regulated
TNFSF12-TNFSF13	-1.07911	1.69033	-3.23926	0.00962283	0.190497	-2.51625	Down-regulated
AC004076.9	-0.755369	1.50632	-3.23813	0.00964065	0.190703	-2.51799	Down-regulated
BNIP3	-0.655157	2.44019	-3.23725	0.00965455	0.190832	-2.51935	Down-regulated
ZNF687	0.503318	4.66555	3.23609	0.00967301	0.191051	-2.52115	Not significant
PAICS	-0.615705	1.77907	-3.23422	0.00970269	0.191491	-2.52405	Down-regulated
SCARB2	-0.479284	3.00116	-3.23374	0.00971037	0.191496	-2.52479	Not significant
PKIA	-0.571329	1.07872	-3.23304	0.0097215	0.19157	-2.52588	Not significant
ULK1	0.946929	4.45876	3.23223	0.00973445	0.191679	-2.52713	Up-regulated
PNMA1	-0.599878	2.89626	-3.23129	0.00974947	0.191722	-2.52859	Down-regulated
PDIA3	-0.670731	5.2771	-3.2309	0.00975558	0.191722	-2.52918	Down-regulated
RP11-454H13.5	0.386293	1.27183	3.2307	0.00975887	0.191722	-2.5295	Not significant
UVSSA	0.584042	2.01338	3.23011	0.00976832	0.191762	-2.53041	Not significant
GPR137B	-0.539269	2.45407	-3.22759	0.00980877	0.19241	-2.53431	Not significant
MAN2B2	-0.366976	3.99957	-3.22585	0.00983673	0.192812	-2.537	Not significant
TPST2	-0.569198	5.14714	-3.22455	0.00985777	0.192878	-2.53901	Not significant
FAM91A1	0.734013	2.41885	3.22409	0.0098651	0.192878	-2.53972	Up-regulated
RP11-704M14.1	0.35575	0.224608	3.22404	0.00986594	0.192878	-2.5398	Not significant
PSMD7	-0.563311	4.34619	-3.22363	0.00987266	0.192878	-2.54044	Not significant
OGFR	0.374333	5.31948	3.22333	0.00987741	0.192878	-2.54089	Not significant
SFT2D2	-0.34494	2.45228	-3.2217	0.00990393	0.19316	-2.54342	Not significant
RP4-591C20.9	0.776198	3.30949	3.22147	0.00990762	0.19316	-2.54378	Up-regulated
CCDC25	-0.663108	1.66256	-3.22106	0.00991428	0.19316	-2.54441	Down-regulated
USP4	0.685004	5.7339	3.21801	0.00996406	0.193741	-2.54914	Up-regulated
RP11-61J19.5	0.725414	1.21946	3.21769	0.0099692	0.193741	-2.54962	Up-regulated
MCCC2	-0.572658	2.18854	-3.21768	0.00996938	0.193741	-2.54964	Not significant
PLEKHA5	-0.396943	0.598111	-3.2174	0.00997408	0.193741	-2.55008	Not significant
TFDP1	-0.541397	3.86621	-3.2163	0.00999193	0.19384	-2.55177	Not significant
LHFPL2	-0.458038	1.199	-3.21612	0.00999497	0.19384	-2.55206	Not significant
TBCC	0.301003	4.63448	3.21549	0.0100053	0.19384	-2.55303	Not significant
DDIAS	0.49213	1.15987	3.21526	0.0100091	0.19384	-2.5534	Not significant
RP11-474P2.2	0.241467	0.42897	3.21355	0.0100371	0.194236	-2.55603	Not significant
MYH9	-0.47574	8.62322	-3.21273	0.0100507	0.194353	-2.5573	Not significant
KMT2E	0.678339	3.98682	3.21184	0.0100653	0.194491	-2.55868	Up-regulated
XXbac-B135H6.15	-0.604015	1.28583	-3.21005	0.010095	0.194618	-2.56146	Down-regulated
MSTRG.13286	1.43406	2.02052	3.2099	0.0100975	0.194618	-2.56169	Up-regulated
RP11-553K8.3	1.02602	1.27188	3.20966	0.0101014	0.194618	-2.56206	Up-regulated
ARL3	-0.477184	1.31528	-3.20963	0.010102	0.194618	-2.56211	Not significant
MSTRG.50974	-0.485657	1.06336	-3.20883	0.0101152	0.194659	-2.56334	Not significant
DAP	-0.561324	4.93199	-3.20859	0.0101192	0.194659	-2.56372	Not significant
KCNC1	-0.277325	0.232192	-3.20757	0.0101361	0.194839	-2.56529	Not significant
DRC7	-0.37426	0.957296	-3.20692	0.010147	0.194903	-2.5663	Not significant
MSTRG.866	1.47172	5.04371	3.20627	0.0101578	0.194966	-2.56731	Up-regulated
MSTRG.28087	0.603778	1.29075	3.20571	0.0101671	0.195	-2.56817	Up-regulated
LAMTOR2	-0.403308	4.57869	-3.2045	0.0101873	0.195243	-2.57005	Not significant
MSTRG.350	0.90681	0.975888	3.2035	0.0102041	0.195319	-2.5716	Up-regulated
COPS6	-0.70271	4.69709	-3.20334	0.0102067	0.195319	-2.57184	Down-regulated
RAD18	-0.287293	1.24799	-3.2024	0.0102225	0.195319	-2.5733	Not significant
SLBP	-0.560898	4.06108	-3.20207	0.0102281	0.195319	-2.57382	Not significant
DUX4L50	0.946427	1.79431	3.2017	0.0102342	0.195319	-2.57438	Up-regulated
MSTRG.46521	1.07403	1.32567	3.20156	0.0102366	0.195319	-2.5746	Up-regulated
RP11-1348G14.8	0.307415	0.427864	3.19995	0.0102638	0.195693	-2.5771	Not significant
BRE	0.316671	4.6491	3.19827	0.0102922	0.195891	-2.57971	Not significant
RP11-466P24.3	-0.834962	1.5871	-3.1976	0.0103034	0.195891	-2.58074	Down-regulated
IVNS1ABP	0.679523	3.47753	3.19716	0.010311	0.195891	-2.58143	Up-regulated
HARS2	0.319255	2.5777	3.19709	0.010312	0.195891	-2.58153	Not significant
MSTRG.1102	-0.731186	3.20405	-3.19709	0.010312	0.195891	-2.58153	Down-regulated
CTB-167B5.1	0.230015	0.295453	3.19636	0.0103245	0.195984	-2.58267	Not significant
KCTD18	-0.376651	1.55183	-3.19519	0.0103443	0.196215	-2.58448	Not significant
CTB-55O6.13	0.496414	1.04868	3.19441	0.0103576	0.196225	-2.58569	Not significant
SCAANT1	0.600867	0.740179	3.19427	0.01036	0.196225	-2.58591	Up-regulated
CTD-2201E18.3	0.49326	2.45875	3.19134	0.0104099	0.197025	-2.59044	Not significant
MSTRG.22940	-0.791525	1.92761	-3.19065	0.0104217	0.197106	-2.59151	Down-regulated
RP11-305I9.3	-0.230972	0.221074	-3.18928	0.0104452	0.197293	-2.59363	Not significant
SQSTM1	0.90303	4.64371	3.18918	0.0104469	0.197293	-2.59379	Up-regulated
PSMC5	-0.470631	4.86642	-3.18658	0.0104917	0.197941	-2.59783	Not significant
MELK	-0.30798	0.418887	-3.18546	0.0105109	0.197941	-2.59955	Not significant
RP11-307C12.13	0.727342	1.52235	3.18485	0.0105216	0.197941	-2.60051	Up-regulated
NDE1	0.67543	5.30927	3.18415	0.0105336	0.197941	-2.60158	Up-regulated
MSTRG.45073	1.83424	2.67225	3.18345	0.0105458	0.197941	-2.60268	Up-regulated
RN7SKP173	-0.563986	0.529941	-3.1834	0.0105466	0.197941	-2.60275	Not significant
CTC-203F4.2	1.11861	1.94123	3.18281	0.0105569	0.197941	-2.60367	Up-regulated
CTD-2659N19.9	0.354045	0.374671	3.18248	0.0105625	0.197941	-2.60417	Not significant
CAPN11	-0.465941	0.457884	-3.18248	0.0105626	0.197941	-2.60418	Not significant
ASGR2	-1.16206	4.32613	-3.18232	0.0105653	0.197941	-2.60442	Down-regulated
SLC35F6	-0.372987	3.60756	-3.18217	0.0105679	0.197941	-2.60466	Not significant
RNF8	-0.569858	1.85292	-3.18168	0.0105764	0.197941	-2.60541	Not significant
AC144831.3	0.643678	0.839286	3.18143	0.0105807	0.197941	-2.6058	Up-regulated
STOX2	-0.238052	0.229841	-3.1803	0.0106004	0.198166	-2.60755	Not significant
RP11-390P24.1	-0.371512	1.36114	-3.17849	0.010632	0.198218	-2.61036	Not significant
RP5-832C2.5	0.874223	1.7318	3.17836	0.0106344	0.198218	-2.61057	Up-regulated
SLC4A1AP	-0.432253	2.1689	-3.17696	0.0106589	0.198218	-2.61274	Not significant
SEPHS1	-0.467216	2.60888	-3.17644	0.0106679	0.198218	-2.61354	Not significant
AC083949.1	0.518226	1.30158	3.17578	0.0106794	0.198218	-2.61456	Not significant
RP11-326C3.2	1.39616	3.68862	3.17573	0.0106805	0.198218	-2.61465	Up-regulated
RP11-356C4.4	2.25253	4.71303	3.17512	0.010691	0.198218	-2.61558	Up-regulated
PAQR6	0.48743	0.980191	3.17506	0.0106922	0.198218	-2.61568	Not significant
APCDD1	-0.827752	1.39586	-3.17503	0.0106927	0.198218	-2.61573	Down-regulated
RP11-666O2.2	0.517253	1.39638	3.17497	0.0106937	0.198218	-2.61582	Not significant
MSTRG.50519	1.63081	1.525	3.17496	0.0106938	0.198218	-2.61583	Up-regulated
FZD1	-0.345843	0.953708	-3.17456	0.010701	0.198218	-2.61646	Not significant
PRKCDBP	-0.648793	0.871064	-3.17445	0.0107029	0.198218	-2.61662	Down-regulated
HTATIP2	-0.524998	3.79338	-3.17316	0.0107256	0.198496	-2.61862	Not significant
RP11-206L10.2	1.6348	3.64921	3.17272	0.0107334	0.198499	-2.61931	Up-regulated
MSTRG.12190	0.545352	0.829165	3.17063	0.0107703	0.199039	-2.62255	Not significant
RP11-100E5.2	0.324109	0.302573	3.16975	0.0107859	0.199185	-2.62392	Not significant
ZC3H12B	-0.185094	0.28674	-3.16849	0.0108083	0.199457	-2.62588	Not significant
KIAA0930	-0.588835	6.19243	-3.16771	0.0108222	0.199473	-2.62708	Down-regulated
LFNG	0.944818	4.92506	3.16757	0.0108247	0.199473	-2.6273	Up-regulated
RP11-3K24.1	0.93403	0.903328	3.16678	0.0108388	0.199592	-2.62853	Up-regulated
RP11-539L10.5	0.355489	0.544339	3.1641	0.0108866	0.200275	-2.63268	Not significant
PTGES3L-AARSD1	-0.545021	0.629353	-3.16362	0.0108951	0.200275	-2.63342	Not significant
MEGF6	0.746589	1.78509	3.1633	0.0109009	0.200275	-2.63392	Up-regulated
KBTBD2	0.696299	3.05446	3.16297	0.0109069	0.200275	-2.63444	Up-regulated
CSNK1D	0.617436	6.47646	3.16162	0.0109311	0.200576	-2.63652	Up-regulated
TRPV4	-0.557354	0.86926	-3.16111	0.0109403	0.200603	-2.63732	Not significant
ENTHD2	0.576824	4.13199	3.15816	0.0109935	0.201436	-2.6419	Not significant
GRSF1	-0.432496	2.34063	-3.15696	0.0110152	0.201492	-2.64375	Not significant
MSTRG.37471	0.309688	0.528806	3.15678	0.0110185	0.201492	-2.64404	Not significant
RP11-134G8.7	-0.336798	0.385162	-3.1567	0.0110199	0.201492	-2.64416	Not significant
MSTRG.38807	-0.815185	1.4747	-3.15475	0.0110554	0.201875	-2.64719	Down-regulated
RP11-137H2.4	-0.285434	0.56509	-3.15469	0.0110565	0.201875	-2.64729	Not significant
PGM1	-0.410115	3.41582	-3.15399	0.0110692	0.201965	-2.64837	Not significant
SCPEP1	-0.671854	4.79406	-3.15339	0.0110802	0.201997	-2.64931	Down-regulated
CPSF3	-0.382292	1.97621	-3.15274	0.011092	0.201997	-2.65031	Not significant
CTRL	0.341324	1.67814	3.15261	0.0110944	0.201997	-2.65051	Not significant
RP11-53B2.1	-0.426906	0.506409	-3.15171	0.0111108	0.201998	-2.65191	Not significant
MSTRG.34829	-0.424823	0.5419	-3.15148	0.011115	0.201998	-2.65226	Not significant
RASEF	1.11873	2.45929	3.15117	0.0111208	0.201998	-2.65275	Up-regulated
MSTRG.213	1.55818	3.65401	3.15089	0.0111258	0.201998	-2.65318	Up-regulated
MSTRG.48377	0.294578	0.760684	3.15018	0.0111388	0.202093	-2.65428	Not significant
RP5-1009E24.8	-0.360671	0.450738	-3.1496	0.0111496	0.202146	-2.65519	Not significant
MSTRG.47124	0.714165	2.56236	3.14585	0.0112185	0.203143	-2.661	Up-regulated
INTS12	-0.25906	2.31051	-3.14425	0.0112481	0.203143	-2.66349	Not significant
CMTM7	-0.337884	5.0629	-3.14421	0.0112489	0.203143	-2.66355	Not significant
MSTRG.5684	-0.534287	1.38681	-3.14374	0.0112575	0.203143	-2.66427	Not significant
ITGAD	0.658065	0.717496	3.14352	0.0112616	0.203143	-2.66462	Up-regulated
CAPG	-0.527255	7.24686	-3.14349	0.0112623	0.203143	-2.66468	Not significant
NRARP	0.448354	0.429616	3.14344	0.0112631	0.203143	-2.66474	Not significant
IER2	1.86987	7.91833	3.14286	0.0112739	0.203143	-2.66565	Up-regulated
RP11-331G2.7	1.1876	1.93591	3.14279	0.0112752	0.203143	-2.66576	Up-regulated
FAM198B	-0.578909	2.01235	-3.14131	0.0113027	0.203281	-2.66805	Not significant
FAM122B	-0.544735	2.5635	-3.14114	0.0113058	0.203281	-2.66831	Not significant
SSH2	0.984069	5.85424	3.14111	0.0113065	0.203281	-2.66837	Up-regulated
OLIG2	0.49997	0.40952	3.14038	0.01132	0.203295	-2.6695	Not significant
SLC16A3	1.05755	5.83169	3.13971	0.0113325	0.203295	-2.67054	Up-regulated
MPEG1	-0.62922	7.0635	-3.13943	0.0113378	0.203295	-2.67098	Down-regulated
CPSF2	-0.565829	3.07425	-3.13893	0.0113471	0.203295	-2.67175	Not significant
RABL3	-0.298559	1.41791	-3.1383	0.0113588	0.203295	-2.67272	Not significant
LGALS3	-0.659898	4.96463	-3.13816	0.0113615	0.203295	-2.67294	Down-regulated
EXOC6	0.710856	1.53971	3.13812	0.0113623	0.203295	-2.67301	Up-regulated
C14orf2	-0.481452	5.91621	-3.13721	0.0113794	0.203459	-2.67443	Not significant
LINC00235	0.361198	0.796268	3.13595	0.0114029	0.203634	-2.67638	Not significant
ACOX2	-0.428709	0.491485	-3.13585	0.0114049	0.203634	-2.67654	Not significant
CETN2	-0.565016	2.32655	-3.13542	0.0114129	0.203636	-2.6772	Not significant
DNAJB6	-0.361252	5.59171	-3.13413	0.0114371	0.203921	-2.6792	Not significant
BUB1	-0.605286	0.901355	-3.13353	0.0114486	0.203921	-2.68014	Down-regulated
EEF1AKMT1	-0.399218	1.0358	-3.13332	0.0114525	0.203921	-2.68047	Not significant
COMMD2	-0.288494	2.68498	-3.13282	0.0114619	0.203948	-2.68124	Not significant
RAB9A	-0.327112	2.19375	-3.13198	0.0114777	0.203969	-2.68254	Not significant
GTF2H4	-1.17353	1.9669	-3.13152	0.0114865	0.203969	-2.68326	Down-regulated
RP11-356I2.4	0.753684	2.02409	3.1315	0.0114868	0.203969	-2.68328	Up-regulated
AC005562.1	-0.48929	1.32569	-3.13045	0.0115067	0.204183	-2.68492	Not significant
FAM76B	0.674936	2.57015	3.12942	0.0115262	0.204339	-2.68652	Up-regulated
RP11-369J21.12	-0.55446	1.49747	-3.12915	0.0115313	0.204339	-2.68694	Not significant
ZNHIT1	-0.366274	4.90386	-3.12834	0.0115467	0.204434	-2.68819	Not significant
RP5-890E16.5	-0.510178	0.731861	-3.12804	0.0115525	0.204434	-2.68866	Not significant
ZBED6CL	-0.506167	1.58777	-3.12724	0.0115677	0.204506	-2.6899	Not significant
PRKACA	-0.278374	6.05764	-3.12637	0.0115843	0.204506	-2.69126	Not significant
WASHC4	1.05252	3.36416	3.12561	0.0115988	0.204506	-2.69244	Up-regulated
CECR2	-0.159946	0.192222	-3.12548	0.0116014	0.204506	-2.69265	Not significant
MSTRG.246	1.39018	3.36946	3.12543	0.0116023	0.204506	-2.69272	Up-regulated
MSTRG.21041	2.56991	5.00128	3.12533	0.0116042	0.204506	-2.69287	Up-regulated
NFKBIE	1.00353	5.03619	3.12462	0.0116179	0.204506	-2.69398	Up-regulated
CHCHD5	-0.49893	5.04452	-3.12413	0.0116272	0.204506	-2.69474	Not significant
SRGAP2B	0.518241	2.28864	3.1241	0.0116277	0.204506	-2.69478	Not significant
RP11-817O13.8	0.469256	1.56221	3.12263	0.0116559	0.204792	-2.69707	Not significant
ZNF703	0.940983	3.15224	3.12239	0.0116606	0.204792	-2.69744	Up-regulated
MSTRG.15448	1.45676	3.55128	3.12141	0.0116794	0.204792	-2.69897	Up-regulated
RIPK2	0.666681	3.09778	3.12072	0.0116927	0.204792	-2.70004	Up-regulated
TAPBPL	-0.565224	4.85462	-3.12069	0.0116933	0.204792	-2.70009	Not significant
ZHX1-C8orf76	0.475818	0.516479	3.12066	0.0116939	0.204792	-2.70013	Not significant
SIGLEC12	-1.05723	1.23872	-3.12014	0.011704	0.204792	-2.70094	Down-regulated
SNORA63	0.936273	10.1741	3.11969	0.0117126	0.204792	-2.70164	Up-regulated
BACE1	-0.649113	1.53208	-3.11936	0.011719	0.204792	-2.70215	Down-regulated
TUBB6	-1.01681	2.83227	-3.11914	0.0117232	0.204792	-2.70249	Down-regulated
FOXN3-AS1	-0.251862	0.846669	-3.11724	0.01176	0.205218	-2.70544	Not significant
ZFC3H1	1.43703	3.88856	3.11664	0.0117716	0.205218	-2.70637	Up-regulated
CTD-3203P2.1	-0.272578	0.344572	-3.11647	0.0117749	0.205218	-2.70664	Not significant
MSTRG.24659	0.538627	0.90706	3.11614	0.0117813	0.205218	-2.70715	Not significant
RP11-240L7.5	-0.24649	0.732896	-3.11583	0.0117873	0.205218	-2.70763	Not significant
AC016700.5	0.604525	1.29535	3.11507	0.0118022	0.205339	-2.70882	Up-regulated
RP11-173P15.9	-0.368482	0.319478	-3.11365	0.0118297	0.205594	-2.71102	Not significant
MOSPD1	-0.306058	0.69142	-3.1135	0.0118327	0.205594	-2.71126	Not significant
SNRPD3	-0.611306	4.4797	-3.11286	0.0118452	0.205672	-2.71225	Down-regulated
ZDHHC17	0.905883	2.6899	3.11054	0.0118905	0.206279	-2.71585	Up-regulated
HOMER2	-0.836411	2.5471	-3.10996	0.011902	0.206279	-2.71676	Down-regulated
BAX	-0.307036	5.06745	-3.10985	0.0119041	0.206279	-2.71693	Not significant
PABPC1L	1.00721	3.4905	3.1092	0.0119169	0.206344	-2.71794	Up-regulated
APOPT1	-0.624658	2.85731	-3.10884	0.0119239	0.206344	-2.71849	Down-regulated
SNX13	0.804392	3.23017	3.10765	0.0119474	0.206344	-2.72034	Up-regulated
MSTRG.828	-0.826629	4.88203	-3.10746	0.0119511	0.206344	-2.72064	Down-regulated
PPP2R5D	-0.441311	4.02817	-3.10729	0.0119544	0.206344	-2.7209	Not significant
INSR	-0.596558	2.69611	-3.10723	0.0119557	0.206344	-2.721	Down-regulated
HNRNPA3	-0.59186	3.74706	-3.10668	0.0119666	0.206394	-2.72186	Down-regulated
ODF2	-0.494808	3.16473	-3.10544	0.0119911	0.206678	-2.72379	Not significant
DHFR	-0.617614	1.66887	-3.10379	0.0120238	0.207105	-2.72636	Down-regulated
RGS1	1.27557	1.54438	3.10294	0.0120407	0.207257	-2.72768	Up-regulated
USP31	-0.460504	1.1242	-3.10114	0.0120764	0.207522	-2.73047	Not significant
ZMAT2	-0.416895	5.05464	-3.10046	0.01209	0.207522	-2.73153	Not significant
CTC-483L24.2	0.422225	0.523263	3.09999	0.0120994	0.207522	-2.73227	Not significant
RP11-449H3.3	-0.241858	2.09389	-3.09995	0.0121001	0.207522	-2.73232	Not significant
CMAS	-0.537379	1.62663	-3.09991	0.0121009	0.207522	-2.73238	Not significant
MXRA7	-1.4114	3.82344	-3.09975	0.0121042	0.207522	-2.73264	Down-regulated
RP11-885N19.7	2.40497	4.41747	3.09866	0.0121259	0.207755	-2.73432	Up-regulated
PRPS2	-0.407182	1.82775	-3.09826	0.012134	0.207757	-2.73496	Not significant
CCDC14	-0.463324	2.16778	-3.09739	0.0121514	0.207916	-2.7363	Not significant
RANBP9	-0.435578	3.41475	-3.09632	0.0121729	0.208147	-2.73797	Not significant
SAT1	1.35344	7.79959	3.09539	0.0121915	0.208328	-2.73941	Up-regulated
RP11-665C16.6	1.54291	2.4185	3.09496	0.0122002	0.208339	-2.74008	Up-regulated
RP13-122B23.9	0.263479	0.201079	3.0943	0.0122135	0.208349	-2.74111	Not significant
RP11-53I6.3	0.495533	0.597545	3.09413	0.0122169	0.208349	-2.74137	Not significant
RCVRN	-0.598275	0.679012	-3.09334	0.0122328	0.208482	-2.7426	Down-regulated
SLC25A16	-0.704058	1.28009	-3.09275	0.0122448	0.208507	-2.74352	Down-regulated
CREBRF	0.900152	3.58865	3.09241	0.0122516	0.208507	-2.74404	Up-regulated
RP11-345J4.3	-0.335913	0.346617	-3.09207	0.0122585	0.208507	-2.74457	Not significant
RP11-356C4.3	1.01019	1.2025	3.09166	0.0122669	0.208513	-2.74522	Up-regulated
TMEM41A	-0.522603	1.95551	-3.09099	0.0122804	0.208589	-2.74626	Not significant
HIF1A	1.13174	5.53552	3.09054	0.0122895	0.208589	-2.74695	Up-regulated
RP11-24M17.6	1.07435	1.27305	3.08988	0.0123029	0.208589	-2.74798	Up-regulated
SMCO4	-0.609417	4.22387	-3.08984	0.0123037	0.208589	-2.74804	Down-regulated
DDA1	-0.500054	4.5477	-3.08808	0.0123396	0.209062	-2.75079	Not significant
MSTRG.393	1.52011	4.5827	3.08711	0.0123594	0.209255	-2.7523	Up-regulated
MSTRG.29058	-0.49128	1.06643	-3.08629	0.012376	0.209255	-2.75356	Not significant
MSTRG.25433	1.79748	3.25977	3.08605	0.012381	0.209255	-2.75394	Up-regulated
RP11-426J22.1	-0.197336	0.254458	-3.08557	0.0123907	0.209255	-2.75468	Not significant
SEC23IP	-0.340882	3.69645	-3.08553	0.0123915	0.209255	-2.75474	Not significant
RP11-274B21.2	0.948461	3.79493	3.08434	0.0124159	0.209275	-2.75659	Up-regulated
MNT	0.396329	4.81862	3.08427	0.0124174	0.209275	-2.75671	Not significant
C1QTNF6	-0.31515	0.976471	-3.08395	0.012424	0.209275	-2.75721	Not significant
RP11-767N6.7	-0.146161	0.113629	-3.08356	0.0124319	0.209275	-2.75781	Not significant
DIP2B	0.969369	3.00122	3.08341	0.012435	0.209275	-2.75805	Up-regulated
MSTRG.478	-0.751679	2.09008	-3.08311	0.0124412	0.209275	-2.75852	Down-regulated
ARHGEF5	-0.371188	0.900428	-3.0825	0.0124537	0.209348	-2.75945	Not significant
TMEM254	-0.779128	2.7411	-3.08173	0.0124695	0.209479	-2.76066	Down-regulated
AKR7A2	-0.411817	3.60645	-3.08087	0.0124873	0.209573	-2.762	Not significant
BIRC3	0.595737	1.2197	3.08067	0.0124914	0.209573	-2.7623	Up-regulated
HEXIM1	0.7742	3.90616	3.08008	0.0125036	0.20963	-2.76323	Up-regulated
RP11-243J18.3	0.202745	0.442202	3.07915	0.0125228	0.20963	-2.76467	Not significant
OR10AA1P	0.489505	0.379436	3.07879	0.0125303	0.20963	-2.76524	Not significant
CTD-2313J17.6	1.172	1.85763	3.07793	0.0125481	0.20963	-2.76657	Up-regulated
AC007000.12	0.418465	0.516804	3.07782	0.0125504	0.20963	-2.76675	Not significant
ARNTL	0.938289	3.82341	3.07757	0.0125556	0.20963	-2.76714	Up-regulated
TRIM35	-0.546696	3.36533	-3.0774	0.0125591	0.20963	-2.7674	Not significant
RPN2	-0.722018	4.71562	-3.07722	0.0125628	0.20963	-2.76768	Down-regulated
RP11-11M20.4	0.873892	0.71265	3.07698	0.0125677	0.20963	-2.76804	Up-regulated
AC005332.1	-0.580624	1.1094	-3.07447	0.0126199	0.210095	-2.77195	Not significant
MSTRG.1105	1.11194	3.01484	3.07444	0.0126207	0.210095	-2.772	Up-regulated
SYNM	-0.413934	0.581946	-3.07442	0.012621	0.210095	-2.77203	Not significant
RP11-802O23.3	-0.445223	0.665871	-3.07408	0.0126282	0.210095	-2.77256	Not significant
AKIP1	-0.6446	2.20752	-3.07166	0.0126787	0.210667	-2.77633	Down-regulated
CNIH4	-0.60265	3.71014	-3.07113	0.0126898	0.210667	-2.77715	Down-regulated
SMIM4	-0.593922	2.20086	-3.07102	0.0126921	0.210667	-2.77732	Down-regulated
RP11-339B21.13	-0.307877	0.549395	-3.07042	0.0127047	0.210667	-2.77826	Not significant
NRBP2	-0.450611	1.66872	-3.07034	0.0127064	0.210667	-2.77838	Not significant
RSC1A1	-0.244734	0.768893	-3.06987	0.0127162	0.210667	-2.77911	Not significant
ORMDL1	-0.392217	2.43316	-3.06971	0.0127195	0.210667	-2.77935	Not significant
MRPL16	-0.469826	3.78127	-3.06881	0.0127386	0.210798	-2.78077	Not significant
CSPP1	-0.29804	1.13614	-3.06796	0.0127565	0.210798	-2.78209	Not significant
WWOX	-0.547293	2.61812	-3.06682	0.0127804	0.210798	-2.78385	Not significant
MS4A1	1.23629	3.25562	3.06668	0.0127835	0.210798	-2.78408	Up-regulated
KB-1980E6.2	0.188419	0.208065	3.06654	0.0127864	0.210798	-2.78429	Not significant
IL1B	2.32604	4.96375	3.06625	0.0127925	0.210798	-2.78474	Up-regulated
RP11-703I16.1	-0.485465	0.723113	-3.06579	0.0128022	0.210798	-2.78546	Not significant
CTD-2653M23.1	1.11912	1.24579	3.06574	0.0128033	0.210798	-2.78554	Up-regulated
RP11-227G15.12	-0.206282	0.370416	-3.06527	0.0128133	0.210798	-2.78628	Not significant
REXO2	-0.724414	2.81493	-3.06509	0.0128171	0.210798	-2.78655	Down-regulated
MTRF1	-0.393436	2.18956	-3.06509	0.0128172	0.210798	-2.78656	Not significant
USP8	0.29938	2.78359	3.06358	0.0128492	0.21082	-2.78891	Not significant
LONRF1	0.740434	1.76025	3.06337	0.0128535	0.21082	-2.78922	Up-regulated
CBFA2T3	0.63347	4.9933	3.06313	0.0128586	0.21082	-2.7896	Up-regulated
MSTRG.23223	1.02832	1.65441	3.06276	0.0128665	0.21082	-2.79018	Up-regulated
RP11-482G13.1	2.54691	4.27679	3.06269	0.0128681	0.21082	-2.79029	Up-regulated
Not significantCH1	1.48765	5.34506	3.06263	0.0128694	0.21082	-2.79039	Up-regulated
CCL3	2.7233	3.27069	3.06233	0.0128756	0.21082	-2.79084	Up-regulated
GP5	-0.74985	1.33092	-3.06186	0.0128857	0.210853	-2.79158	Down-regulated
GADD45B	0.973045	6.70476	3.06082	0.0129078	0.210938	-2.79319	Up-regulated
TSR3	-0.279941	3.1723	-3.06082	0.0129079	0.210938	-2.7932	Not significant
CTDSPL2	0.423857	3.06168	3.06047	0.0129154	0.210938	-2.79375	Not significant
KLHL42	-0.311041	0.864499	-3.05927	0.0129409	0.211222	-2.79561	Not significant
LMO2	-0.45332	4.61924	-3.05741	0.0129808	0.2116	-2.79851	Not significant
LA16c-380A1.2	0.218649	0.189391	3.05707	0.012988	0.2116	-2.79903	Not significant
MSTRG.18214	0.515325	1.40835	3.05695	0.0129906	0.2116	-2.79922	Not significant
SCARNA2	0.845567	9.0991	3.05666	0.0129969	0.2116	-2.79967	Up-regulated
CTD-2622I13.3	0.628647	1.43828	3.05611	0.0130087	0.211659	-2.80052	Up-regulated
EGR3	2.13347	3.23914	3.05554	0.013021	0.211727	-2.80142	Up-regulated
SPIDR	-0.324242	4.31225	-3.05474	0.0130382	0.211774	-2.80266	Not significant
RP11-355B11.2	0.842458	3.19294	3.05464	0.0130403	0.211774	-2.80282	Up-regulated
MSTRG.13279	0.666005	1.37925	3.05329	0.0130696	0.212035	-2.80493	Up-regulated
PRR3	0.544232	2.90349	3.053	0.0130757	0.212035	-2.80537	Not significant
SLC35B4	-0.574643	1.54095	-3.05276	0.013081	0.212035	-2.80575	Not significant
WNT16	0.172153	0.1486	3.05161	0.0131058	0.212305	-2.80753	Not significant
MPP3	-0.176227	0.298339	-3.05091	0.0131209	0.212416	-2.80862	Not significant
MSTRG.38658	1.34821	2.68525	3.04796	0.0131853	0.212762	-2.81322	Up-regulated
MSTRG.16103	0.398767	1.28907	3.04782	0.0131883	0.212762	-2.81344	Not significant
SAPCD2	-0.313313	0.857727	-3.0474	0.0131975	0.212762	-2.8141	Not significant
KLF7	0.910034	5.09318	3.04691	0.013208	0.212762	-2.81485	Up-regulated
SUSD1	-0.599557	4.33475	-3.0468	0.0132106	0.212762	-2.81503	Down-regulated
MSTRG.6055	-0.36492	1.37165	-3.0467	0.0132127	0.212762	-2.81518	Not significant
MSTRG.15165	-0.917963	2.33602	-3.04594	0.0132294	0.212762	-2.81637	Down-regulated
RP11-422P24.12	0.615751	1.04648	3.04531	0.013243	0.212762	-2.81734	Up-regulated
CRX	0.407166	1.0149	3.04528	0.0132437	0.212762	-2.81739	Not significant
ZNF140	0.405958	1.34413	3.04505	0.0132487	0.212762	-2.81775	Not significant
RP11-518D3.3	1.30456	0.977197	3.04482	0.0132539	0.212762	-2.81812	Up-regulated
CTSO	-0.523839	1.72042	-3.04445	0.013262	0.212762	-2.81869	Not significant
SAMD9	1.16853	1.66339	3.04413	0.013269	0.212762	-2.81919	Up-regulated
ALG9	-0.60814	1.75961	-3.0438	0.0132762	0.212762	-2.81969	Down-regulated
PSMD6	-0.443741	3.64521	-3.04358	0.0132811	0.212762	-2.82005	Not significant
KIAA2026	0.496995	2.37301	3.0435	0.0132828	0.212762	-2.82016	Not significant
MSTRG.238	-0.677549	3.33741	-3.04348	0.0132833	0.212762	-2.8202	Down-regulated
ADGRE2	0.983085	5.82195	3.0431	0.0132916	0.212762	-2.82079	Up-regulated
LRRC17	0.250489	0.241355	3.04231	0.0133089	0.212762	-2.82201	Not significant
HIST2H2BD	1.22283	4.6089	3.04184	0.0133193	0.212762	-2.82274	Up-regulated
YTHDF2	-0.376756	3.31221	-3.0417	0.0133224	0.212762	-2.82296	Not significant
POC1B-GALNT4	0.218183	0.842917	3.04166	0.0133234	0.212762	-2.82303	Not significant
RB1CC1	1.00876	1.6981	3.03964	0.0133678	0.213224	-2.82617	Up-regulated
GLB1	-0.366704	4.6005	-3.0396	0.0133688	0.213224	-2.82624	Not significant
MPC1	-0.605671	3.34013	-3.03865	0.0133897	0.213308	-2.82771	Down-regulated
CH17-172B3.1	0.403362	3.47321	3.0384	0.0133953	0.213308	-2.82811	Not significant
MSTRG.39853	0.562671	0.903612	3.038	0.0134043	0.213308	-2.82873	Not significant
MSTRG.2600	1.24488	3.56371	3.03787	0.0134071	0.213308	-2.82893	Up-regulated
NEK4	-0.480101	2.58601	-3.03722	0.0134216	0.213408	-2.82995	Not significant
RP11-416H1.2	0.240396	0.318322	3.03534	0.0134634	0.213832	-2.83288	Not significant
HOXA9	-0.37718	0.679713	-3.03513	0.013468	0.213832	-2.8332	Not significant
FAM118B	-0.419576	1.62518	-3.03432	0.013486	0.213832	-2.83446	Not significant
RP11-13P5.1	0.364775	0.439944	3.03384	0.0134968	0.213832	-2.83521	Not significant
COPS7A	-0.33879	3.93894	-3.03364	0.0135012	0.213832	-2.83552	Not significant
RP11-397P13.7	-0.584861	0.519391	-3.03344	0.0135058	0.213832	-2.83583	Not significant
JMJD1C	1.26029	4.23443	3.03307	0.0135141	0.213832	-2.83641	Up-regulated
MFAP5	0.21205	0.311118	3.03284	0.013519	0.213832	-2.83676	Not significant
PLP2	-0.465415	7.21982	-3.03267	0.0135229	0.213832	-2.83703	Not significant
RP11-3A3.1	-0.31534	0.625529	-3.03214	0.0135349	0.213832	-2.83786	Not significant
RP11-499E14.1	0.16331	0.244576	3.03168	0.0135451	0.213832	-2.83857	Not significant
SH3KBP1	-0.37423	5.40658	-3.03157	0.0135475	0.213832	-2.83874	Not significant
GLYR1	-0.366599	5.23527	-3.03089	0.0135627	0.213876	-2.8398	Not significant
IFRD1	1.63674	4.96956	3.03056	0.0135702	0.213876	-2.84032	Up-regulated
FAM24B	-0.48715	0.825628	-3.03034	0.0135751	0.213876	-2.84066	Not significant
PGA3	-0.714849	1.13296	-3.02918	0.0136014	0.214148	-2.84248	Down-regulated
RP11-113D6.10	-0.169408	0.264377	-3.02814	0.0136247	0.214148	-2.84409	Not significant
MSTRG.34218	0.939511	2.83581	3.02787	0.0136307	0.214148	-2.8445	Up-regulated
RP11-474P2.4	0.346735	0.281615	3.02768	0.0136352	0.214148	-2.84481	Not significant
MSTRG.26569	1.93253	2.83367	3.02753	0.0136385	0.214148	-2.84504	Up-regulated
RP11-428K3.1	0.184052	0.477967	3.02737	0.013642	0.214148	-2.84529	Not significant
ARF1	-0.355293	8.05037	-3.02673	0.0136565	0.214244	-2.84628	Not significant
NSDHL	-0.438458	2.16165	-3.02611	0.0136704	0.214333	-2.84724	Not significant
RP5-1065J22.8	0.730694	1.12763	3.02413	0.0137153	0.214733	-2.85033	Up-regulated
RP11-351A11.1	-0.488827	0.364556	-3.02379	0.013723	0.214733	-2.85086	Not significant
CHEK2	-0.326827	2.26159	-3.02357	0.0137281	0.214733	-2.8512	Not significant
RMDN1	-0.380284	2.80762	-3.02331	0.0137341	0.214733	-2.85162	Not significant
MECP2	0.371939	4.0643	3.0227	0.013748	0.214733	-2.85257	Not significant
ABCA7	1.11557	5.41979	3.02254	0.0137516	0.214733	-2.85282	Up-regulated
TMEM183A	-0.514274	4.90896	-3.02243	0.0137541	0.214733	-2.85298	Not significant
ZDHHC16	-0.486226	3.21092	-3.02143	0.0137768	0.214786	-2.85454	Not significant
RP5-1091N2.9	-0.345067	1.35187	-3.02138	0.013778	0.214786	-2.85462	Not significant
MED25	0.797298	4.72522	3.02092	0.0137884	0.214786	-2.85533	Up-regulated
RN7SL121P	1.01863	3.23812	3.02068	0.013794	0.214786	-2.85571	Up-regulated
CHTF8	-0.41709	5.33009	-3.02046	0.013799	0.214786	-2.85606	Not significant
FAM3D	-0.304451	0.370578	-3.01962	0.0138183	0.21495	-2.85737	Not significant
RP11-480I12.10	0.819892	1.03517	3.01927	0.0138262	0.21495	-2.85791	Up-regulated
MSTRG.45852	1.6616	1.74359	3.0182	0.0138507	0.215202	-2.85957	Up-regulated
CTC-429C10.4	-0.301848	0.682049	-3.01655	0.0138887	0.21549	-2.86215	Not significant
ZDHHC9	-0.557352	1.4212	-3.01644	0.0138911	0.21549	-2.86232	Not significant
HIST1H3A	0.363695	5.01174	3.01603	0.0139006	0.21549	-2.86295	Not significant
C22orf39	-0.253507	3.61848	-3.0153	0.0139175	0.21549	-2.8641	Not significant
ADAMTS2	-0.815527	0.445444	-3.01527	0.013918	0.21549	-2.86413	Down-regulated
PFN1P8	-0.268162	0.306938	-3.01496	0.0139253	0.21549	-2.86463	Not significant
COL6A3	-0.753684	0.705429	-3.01486	0.0139276	0.21549	-2.86478	Down-regulated
MSTRG.32704	0.77348	1.59024	3.01424	0.0139419	0.215582	-2.86575	Up-regulated
PECR	-0.595055	2.15191	-3.01378	0.0139526	0.215619	-2.86647	Down-regulated
LTB4R2	-0.436357	2.14698	-3.01239	0.0139846	0.215984	-2.86863	Not significant
WDR70	-0.357509	2.30329	-3.01056	0.0140271	0.216511	-2.87148	Not significant
MSTRG.32685	0.53495	1.38938	3.01019	0.0140357	0.216514	-2.87206	Not significant
RP11-555M1.1	0.63181	0.610912	3.00964	0.0140484	0.216528	-2.87291	Up-regulated
RP5-1024G6.7	0.245827	0.308677	3.00943	0.0140533	0.216528	-2.87324	Not significant
CHST11	0.540748	5.61632	3.00837	0.0140781	0.216781	-2.8749	Not significant
RP11-865A20.1	0.461071	0.593744	3.00761	0.0140958	0.216924	-2.87608	Not significant
AP1S3	0.289978	0.954874	3.00621	0.0141285	0.217011	-2.87826	Not significant
EFCAB8	0.337359	0.287805	3.00606	0.0141319	0.217011	-2.87849	Not significant
RP11-54A4.2	1.03657	1.29529	3.00603	0.0141327	0.217011	-2.87854	Up-regulated
PHF12	0.691321	5.85709	3.00593	0.014135	0.217011	-2.8787	Up-regulated
RP11-783K16.13	-0.186868	0.441454	-3.00556	0.0141437	0.217015	-2.87927	Not significant
MSTRG.47413	0.967689	1.14211	3.00453	0.0141679	0.217253	-2.88088	Up-regulated
NCAPH	-0.545593	0.721416	-3.00419	0.014176	0.217253	-2.88142	Not significant
AC004049.2	1.52064	1.41712	3.00311	0.0142013	0.217512	-2.8831	Up-regulated
MSTRG.924	-1.52812	0.900401	-3.00196	0.0142283	0.217743	-2.88488	Down-regulated
EMC1	-0.58013	3.26345	-3.00106	0.0142495	0.217743	-2.88628	Not significant
PAFAH1B3	-0.689967	3.40129	-3.00103	0.0142503	0.217743	-2.88634	Down-regulated
RP3-402G11.26	0.870904	1.37162	3.00076	0.0142568	0.217743	-2.88676	Up-regulated
CTD-2600O9.2	0.250902	0.213826	3.00055	0.0142615	0.217743	-2.88708	Not significant
RP11-322M19.4	-0.596705	0.649817	-3.00033	0.0142669	0.217743	-2.88743	Down-regulated
SESN3	0.427288	1.59671	2.99906	0.0142969	0.218072	-2.88941	Not significant
PLA2G7	-0.630975	1.63443	-2.99867	0.0143062	0.218085	-2.89002	Down-regulated
PBLD	-0.391558	0.982145	-2.9974	0.0143362	0.218414	-2.89199	Not significant
TRAPPC3	-0.273322	4.31741	-2.99552	0.014381	0.218968	-2.89493	Not significant
LPIN2	0.651775	3.75559	2.99371	0.0144241	0.21946	-2.89774	Up-regulated
MSTRG.50556	1.47564	2.36738	2.99329	0.0144341	0.21946	-2.89839	Up-regulated
CTD-2515O10.6	-0.752036	4.19889	-2.9931	0.0144388	0.21946	-2.8987	Down-regulated
WDR33	-0.392184	2.84586	-2.99196	0.0144662	0.219746	-2.90048	Not significant
RP11-166B2.8	0.738279	1.35558	2.99153	0.0144764	0.219772	-2.90114	Up-regulated
MSTRG.41999	1.48692	3.27036	2.99111	0.0144864	0.219773	-2.90179	Up-regulated
SMAD1	-0.524786	1.62523	-2.99082	0.0144934	0.219773	-2.90225	Not significant
ACOT8	-0.287327	3.61417	-2.99005	0.014512	0.219926	-2.90346	Not significant
MSTRG.43636	1.45525	2.90904	2.98891	0.0145393	0.219992	-2.90522	Up-regulated
REPS1	-0.405158	3.19424	-2.9889	0.0145397	0.219992	-2.90525	Not significant
MSTRG.49528	-1.00549	1.21899	-2.9888	0.0145419	0.219992	-2.90539	Down-regulated
ARHGAP15	0.8122	3.85023	2.98839	0.0145519	0.220014	-2.90604	Up-regulated
FFAR4	-0.179808	0.180597	-2.98671	0.0145925	0.220499	-2.90866	Not significant
RP11-69M1.6	1.05725	1.5821	2.98607	0.0146079	0.220604	-2.90965	Up-regulated
MSTRG.51166	0.962946	1.59517	2.98554	0.0146207	0.220668	-2.91048	Up-regulated
LIPT1	0.527844	2.08535	2.98391	0.0146603	0.221049	-2.91302	Not significant
RP11-61N20.3	-0.286764	0.184608	-2.98329	0.0146755	0.221049	-2.91399	Not significant
DDIT3	1.70631	4.39146	2.98328	0.0146757	0.221049	-2.91401	Up-regulated
TULP3	-0.518235	1.37551	-2.9831	0.0146802	0.221049	-2.91429	Not significant
CDHR4	0.530033	0.67885	2.98265	0.0146911	0.221058	-2.915	Not significant
CAPN2	-0.385919	4.74487	-2.98237	0.0146979	0.221058	-2.91543	Not significant
C12orf66	0.676787	2.29976	2.982	0.0147069	0.221066	-2.91601	Up-regulated
MSTRG.23697	0.547827	0.80647	2.98159	0.0147169	0.221087	-2.91664	Not significant
ZMAT5	-0.357634	4.49591	-2.98107	0.0147296	0.22115	-2.91746	Not significant
UBAP2L	-0.576196	5.74263	-2.97961	0.0147653	0.221557	-2.91973	Not significant
PPP2R1B	-0.343781	1.29192	-2.97879	0.0147855	0.22173	-2.92101	Not significant
SEC61G	-0.846803	2.88451	-2.97812	0.0148019	0.221848	-2.92206	Down-regulated
EZH1	0.71528	4.55576	2.97696	0.0148302	0.222144	-2.92385	Up-regulated
AC005593.2	1.30355	1.55596	2.97506	0.0148771	0.222591	-2.92682	Up-regulated
RP11-181C3.1	-0.209899	0.333848	-2.97505	0.0148773	0.222591	-2.92683	Not significant
CEP170	0.762848	2.55411	2.97403	0.0149024	0.222752	-2.92842	Up-regulated
RP11-536C5.7	0.442591	0.683502	2.97351	0.0149153	0.222752	-2.92924	Not significant
APP	-0.696637	5.15721	-2.97347	0.0149164	0.222752	-2.9293	Down-regulated
RP5-1086K13.3	0.302054	0.545737	2.97292	0.01493	0.222752	-2.93016	Not significant
CDKN2B	-0.627252	0.837739	-2.97287	0.0149311	0.222752	-2.93023	Down-regulated
CD69	1.42805	2.87619	2.97057	0.0149884	0.223478	-2.93383	Up-regulated
KCNAB3	0.273891	0.72383	2.96941	0.0150171	0.223776	-2.93563	Not significant
RP11-490O6.2	1.20739	2.04736	2.96838	0.0150428	0.224031	-2.93724	Up-regulated
RP11-303E16.2	-0.323206	0.436816	-2.96784	0.0150563	0.224064	-2.93808	Not significant
MILR1	-0.531868	3.81318	-2.9676	0.0150624	0.224064	-2.93846	Not significant
AP001063.1	-0.511624	0.374036	-2.96698	0.0150777	0.224074	-2.93942	Not significant
ABHD8	-0.451362	2.05799	-2.96684	0.0150813	0.224074	-2.93964	Not significant
ADRBK2	-0.298542	2.83714	-2.966	0.0151023	0.224074	-2.94095	Not significant
RP5-1050D4.5	0.518104	1.42121	2.9652	0.0151223	0.224074	-2.94219	Not significant
CTD-2651B20.1	0.448058	2.43559	2.96514	0.015124	0.224074	-2.9423	Not significant
NBPF20	-0.251813	0.75557	-2.96465	0.0151361	0.224074	-2.94305	Not significant
SAR1A	-0.348638	2.98779	-2.9637	0.0151601	0.224074	-2.94454	Not significant
MSTRG.883	1.46273	1.78515	2.96345	0.0151665	0.224074	-2.94494	Up-regulated
EOGT	-0.250928	1.03805	-2.96333	0.0151694	0.224074	-2.94512	Not significant
MSTRG.40803	1.35463	2.08269	2.96309	0.0151753	0.224074	-2.94549	Up-regulated
ITGAX	1.42339	7.49371	2.96277	0.0151835	0.224074	-2.94599	Up-regulated
CNIH1	-0.319755	4.05925	-2.96234	0.0151944	0.224074	-2.94667	Not significant
PDXDC1	-0.463516	2.86127	-2.96154	0.0152145	0.224074	-2.94791	Not significant
CUL2	-0.253577	1.76626	-2.96142	0.0152175	0.224074	-2.9481	Not significant
GMPPB	0.495414	2.78498	2.96142	0.0152176	0.224074	-2.9481	Not significant
NUCB1	-0.345715	6.59484	-2.96128	0.0152211	0.224074	-2.94832	Not significant
RP11-325F22.3	0.389117	0.689986	2.96119	0.0152233	0.224074	-2.94845	Not significant
SCP2	-0.634657	2.71618	-2.96111	0.0152254	0.224074	-2.94858	Down-regulated
DTX4	0.419971	2.30972	2.95996	0.0152545	0.224074	-2.95038	Not significant
RAB13	-0.850258	2.34409	-2.95977	0.0152593	0.224074	-2.95067	Down-regulated
PDE6A	0.481806	1.39793	2.95968	0.0152615	0.224074	-2.95081	Not significant
LL22NC03-80A10.6	-0.524256	1.89811	-2.95967	0.0152617	0.224074	-2.95082	Not significant
SCAP	0.418813	5.18866	2.95961	0.0152633	0.224074	-2.95092	Not significant
RP4-549L20.3	0.691042	0.582633	2.95926	0.0152723	0.224074	-2.95147	Up-regulated
PHIP	0.518001	1.30818	2.95859	0.0152892	0.224074	-2.95251	Not significant
RASSF5	0.43765	6.65897	2.95839	0.0152943	0.224074	-2.95282	Not significant
SMIM10L1	-0.397583	1.13819	-2.95801	0.015304	0.224074	-2.95342	Not significant
RGL2	0.928418	4.8665	2.95716	0.0153256	0.224074	-2.95475	Up-regulated
P2RY14	0.927615	0.863338	2.95649	0.0153426	0.224074	-2.95579	Up-regulated
UTP3	-0.520606	2.06281	-2.95623	0.015349	0.224074	-2.95619	Not significant
DDX39A	0.681641	5.53358	2.95554	0.0153667	0.224074	-2.95727	Up-regulated
AGPAT3	-0.531873	4.33019	-2.95541	0.0153699	0.224074	-2.95746	Not significant
PLAA	-0.255034	1.93684	-2.9554	0.0153703	0.224074	-2.95749	Not significant
CAMSAP1	-0.420373	2.43626	-2.95539	0.0153707	0.224074	-2.95751	Not significant
KIAA1683	0.71882	2.54918	2.95498	0.015381	0.224074	-2.95814	Up-regulated
MSTRG.33417	1.01453	2.74059	2.95394	0.0154075	0.224074	-2.95976	Up-regulated
GTPBP1	0.783678	5.35249	2.95379	0.0154114	0.224074	-2.96	Up-regulated
SIPA1	0.549827	6.81	2.9536	0.0154162	0.224074	-2.96029	Not significant
PNPT1	0.697549	2.92295	2.9534	0.0154213	0.224074	-2.9606	Up-regulated
RP1-122K4.3	0.604241	2.60058	2.95288	0.0154347	0.224074	-2.96141	Up-regulated
LARP1B	-0.440954	1.85175	-2.95287	0.015435	0.224074	-2.96143	Not significant
RP4-684O24.5	0.459799	0.388783	2.95259	0.0154421	0.224074	-2.96187	Not significant
RP5-940J5.8	0.374123	0.639308	2.95184	0.0154613	0.224074	-2.96304	Not significant
PMS2P10	-0.293058	0.513306	-2.9516	0.0154677	0.224074	-2.96342	Not significant
HECTD1	-0.375961	3.05254	-2.95157	0.0154684	0.224074	-2.96347	Not significant
AC144652.1	0.49735	1.97548	2.95148	0.0154706	0.224074	-2.9636	Not significant
AFF1	0.398851	4.73589	2.95105	0.0154816	0.224074	-2.96427	Not significant
OAF	-0.579412	3.06776	-2.95058	0.0154938	0.224074	-2.96501	Not significant
ATL2	-0.342577	1.69822	-2.95046	0.0154968	0.224074	-2.96519	Not significant
RP11-326F20.5	-0.320381	0.938889	-2.95019	0.0155039	0.224074	-2.96562	Not significant
PSMB6	-0.46855	4.9168	-2.95009	0.0155063	0.224074	-2.96577	Not significant
ACOT7	-0.785838	2.73938	-2.94887	0.0155377	0.224074	-2.96767	Down-regulated
MSTRG.22201	1.26832	3.93486	2.94846	0.0155484	0.224074	-2.96831	Up-regulated
PUS3	-0.456798	1.27466	-2.94836	0.0155511	0.224074	-2.96848	Not significant
GMEB1	-0.280017	3.09288	-2.94791	0.0155625	0.224074	-2.96917	Not significant
PLEKHG3	1.12379	5.71845	2.94737	0.0155765	0.224074	-2.97001	Up-regulated
RP11-620J15.1	-0.444472	0.878159	-2.94714	0.0155824	0.224074	-2.97037	Not significant
CBWD2	0.571556	2.51463	2.94704	0.0155851	0.224074	-2.97053	Not significant
LRRC23	-0.570502	1.66204	-2.94667	0.0155946	0.224074	-2.9711	Not significant
AC018766.5	0.61365	2.6293	2.94625	0.0156054	0.224074	-2.97175	Up-regulated
ROGDI	-0.923492	4.99422	-2.94594	0.0156135	0.224074	-2.97224	Down-regulated
MSTRG.39591	0.607901	1.71677	2.94571	0.0156195	0.224074	-2.9726	Up-regulated
FCER1G	-0.536647	8.8478	-2.94562	0.0156218	0.224074	-2.97274	Not significant
HCG4P5	1.47712	4.86428	2.9456	0.0156224	0.224074	-2.97278	Up-regulated
DNAAF5	-0.379615	1.92976	-2.94544	0.0156264	0.224074	-2.97302	Not significant
RP11-338H14.1	0.54998	1.0133	2.94473	0.0156449	0.224074	-2.97413	Not significant
PSMA1	-0.370198	3.66717	-2.94436	0.0156545	0.224074	-2.9747	Not significant
GPCPD1	0.952859	3.37054	2.94415	0.0156601	0.224074	-2.97504	Up-regulated
ANKRD50	-0.225355	0.470939	-2.94401	0.0156636	0.224074	-2.97525	Not significant
LTA4H	-0.921976	5.58342	-2.94378	0.0156697	0.224074	-2.97562	Down-regulated
RP11-266L9.2	-0.339164	0.522003	-2.94198	0.0157165	0.224311	-2.97842	Not significant
MAP3K14	0.47459	3.65432	2.94195	0.0157173	0.224311	-2.97847	Not significant
NREP	-0.609857	2.87016	-2.94175	0.0157226	0.224311	-2.97878	Down-regulated
RNF31	0.326637	5.54662	2.94165	0.0157251	0.224311	-2.97893	Not significant
NBPF14	0.643581	4.14633	2.94148	0.0157297	0.224311	-2.97921	Up-regulated
CDK5	-0.496148	2.47514	-2.93903	0.0157937	0.225034	-2.98302	Not significant
MSTRG.3415	0.424936	0.594119	2.93826	0.015814	0.225034	-2.98423	Not significant
CTC-250I14.6	0.988105	1.03414	2.93777	0.0158267	0.225034	-2.98499	Up-regulated
LANCL2	-0.513346	1.64981	-2.93747	0.0158346	0.225034	-2.98545	Not significant
RP11-332L18.4	-0.299068	0.543852	-2.93728	0.0158396	0.225034	-2.98575	Not significant
RP11-815J21.1	0.284253	0.595232	2.93707	0.0158452	0.225034	-2.98608	Not significant
RP11-20I23.2	0.907795	2.91155	2.93698	0.0158477	0.225034	-2.98623	Up-regulated
TASP1	-0.472391	1.27267	-2.93612	0.0158703	0.225034	-2.98757	Not significant
EIF4EBP2	-0.27631	4.40602	-2.93604	0.0158724	0.225034	-2.98769	Not significant
DNAJA4	-0.533747	1.63341	-2.93595	0.0158747	0.225034	-2.98783	Not significant
NPTN	-0.390227	5.70954	-2.93589	0.0158762	0.225034	-2.98792	Not significant
CYP4F12	0.808831	0.981649	2.93522	0.015894	0.22513	-2.98897	Up-regulated
TBC1D22A	0.25749	4.48939	2.93482	0.0159046	0.22513	-2.9896	Not significant
MMP14	-0.74822	1.7694	-2.93403	0.0159253	0.22513	-2.99082	Down-regulated
PLEC	-0.408496	5.92251	-2.93386	0.0159298	0.22513	-2.99109	Not significant
IPO7	-0.252493	1.65872	-2.9338	0.0159314	0.22513	-2.99118	Not significant
RP11-49K24.6	-0.568719	0.486283	-2.93347	0.0159401	0.22513	-2.9917	Not significant
C1orf52	0.32366	3.01274	2.93313	0.0159491	0.22513	-2.99222	Not significant
RP5-1039K5.13	-0.476748	0.369233	-2.93287	0.0159561	0.22513	-2.99264	Not significant
RP11-118E18.1	-0.493863	0.477524	-2.93267	0.0159613	0.22513	-2.99294	Not significant
PPP6C	-0.327457	2.92068	-2.93146	0.0159936	0.225288	-2.99484	Not significant
DYNC1LI2	0.596793	3.29952	2.93126	0.0159988	0.225288	-2.99515	Up-regulated
ANKRD49	0.620305	1.97256	2.93079	0.0160114	0.225288	-2.99588	Up-regulated
MAD2L2	-0.315345	4.10231	-2.93037	0.0160224	0.225288	-2.99653	Not significant
RP5-1021I20.1	-0.277938	0.369641	-2.93005	0.0160309	0.225288	-2.99703	Not significant
METAP1D	-0.201963	0.34935	-2.92987	0.0160358	0.225288	-2.99732	Not significant
FDFT1	-0.377285	3.12152	-2.92961	0.0160426	0.225288	-2.99772	Not significant
YWHAH	-0.713428	5.65437	-2.92884	0.0160634	0.225288	-2.99893	Down-regulated
CABIN1	0.589878	4.88689	2.92751	0.0160988	0.225288	-3.001	Up-regulated
ITPR2	0.791038	2.34982	2.92717	0.0161079	0.225288	-3.00153	Up-regulated
TRPC4AP	0.30482	4.35308	2.92712	0.0161093	0.225288	-3.00161	Not significant
MFSD6	-0.486243	1.9747	-2.92694	0.0161141	0.225288	-3.00189	Not significant
SLC26A6	-0.548586	2.51174	-2.92679	0.016118	0.225288	-3.00212	Not significant
HELZ2	0.972818	4.90226	2.92609	0.0161368	0.225288	-3.00322	Up-regulated
WDR11	-0.422602	4.05538	-2.92599	0.0161395	0.225288	-3.00337	Not significant
RP11-425D10.10	1.01779	1.69105	2.92587	0.0161426	0.225288	-3.00355	Up-regulated
FIG4	-0.251221	2.27075	-2.92537	0.0161561	0.225288	-3.00434	Not significant
CH17-340M24.3	-0.3937	0.867221	-2.92536	0.0161565	0.225288	-3.00436	Not significant
MSTRG.1074	-0.574266	2.82757	-2.92527	0.0161587	0.225288	-3.00449	Not significant
TTLL1	-0.600025	1.76464	-2.92502	0.0161656	0.225288	-3.00489	Down-regulated
SAMHD1	-0.653686	6.76516	-2.92473	0.0161733	0.225288	-3.00534	Down-regulated
YJEFN3	-0.215582	0.452641	-2.92444	0.0161812	0.225288	-3.00579	Not significant
MED10	-0.591382	3.44849	-2.92412	0.0161896	0.225288	-3.00629	Down-regulated
RP11-498C9.4	0.917143	2.1058	2.92341	0.0162087	0.225288	-3.00739	Up-regulated
GLA	-0.522251	3.8136	-2.9231	0.016217	0.225288	-3.00787	Not significant
PDAP1	-0.28999	4.38448	-2.92262	0.0162301	0.225288	-3.00863	Not significant
WASH4P	-0.373362	1.39559	-2.92227	0.0162397	0.225288	-3.00918	Not significant
TBC1D17	0.218078	3.89754	2.92189	0.0162497	0.225288	-3.00976	Not significant
GPR132	0.601323	4.02848	2.92174	0.0162539	0.225288	-3.01001	Up-regulated
MSTRG.12576	0.376884	3.30457	2.92149	0.0162607	0.225288	-3.0104	Not significant
WNT5B	-0.358045	0.652542	-2.92145	0.0162616	0.225288	-3.01045	Not significant
RP4-545C24.1	0.435141	1.38861	2.92122	0.0162679	0.225288	-3.01081	Not significant
RN7SL96P	1.07165	1.60975	2.92121	0.0162682	0.225288	-3.01083	Up-regulated
RNF44	0.418968	5.50038	2.92119	0.0162688	0.225288	-3.01087	Not significant
MSTRG.50509	1.18035	1.64176	2.92025	0.016294	0.225432	-3.01232	Up-regulated
ZCCHC2	0.723529	4.44827	2.9198	0.0163063	0.225432	-3.01303	Up-regulated
AUH	-0.229387	1.22231	-2.91978	0.0163068	0.225432	-3.01306	Not significant
PCBD1	-0.799287	3.34384	-2.91952	0.016314	0.225432	-3.01347	Down-regulated
RP11-555K12.2	0.472501	0.657716	2.91723	0.0163761	0.225905	-3.01704	Not significant
MATN1	0.192724	0.165835	2.91702	0.0163819	0.225905	-3.01737	Not significant
MSTRG.284	0.65458	0.993637	2.91642	0.016398	0.225905	-3.0183	Up-regulated
CLCN5	-0.235252	0.66007	-2.91632	0.0164009	0.225905	-3.01846	Not significant
ARPC5L	-0.440303	3.01992	-2.91592	0.0164118	0.225905	-3.01909	Not significant
AC102953.4	-0.320332	0.350923	-2.91581	0.0164148	0.225905	-3.01926	Not significant
SETD7	-0.406039	1.72478	-2.91578	0.0164157	0.225905	-3.01931	Not significant
CTD-2547L24.3	0.646742	1.94995	2.91569	0.0164182	0.225905	-3.01945	Up-regulated
NMNAT2	-0.342326	0.253078	-2.91514	0.0164332	0.225992	-3.02031	Not significant
RP11-537I16.2	-0.62705	0.955235	-2.91443	0.0164526	0.226043	-3.02142	Down-regulated
ABCB6	-0.558474	1.21755	-2.91356	0.0164762	0.226043	-3.02277	Not significant
TTLL9	0.156788	0.144603	2.91337	0.0164814	0.226043	-3.02306	Not significant
SHISA4	-0.489559	0.998516	-2.91329	0.0164838	0.226043	-3.0232	Not significant
NEK3	-0.379055	0.942598	-2.91306	0.0164899	0.226043	-3.02354	Not significant
MSTRG.20823	1.08529	2.898	2.91295	0.0164931	0.226043	-3.02373	Up-regulated
BZW1L1	-0.373831	2.33173	-2.91271	0.0164995	0.226043	-3.02409	Not significant
PRKAG1	-0.367748	4.81082	-2.91217	0.0165145	0.226043	-3.02495	Not significant
NUDT8	-0.348877	0.542988	-2.91206	0.0165174	0.226043	-3.02511	Not significant
SERPINB6	-0.489555	4.52741	-2.91181	0.0165244	0.226043	-3.02551	Not significant
MSTRG.11319	0.45868	2.01061	2.91147	0.0165336	0.226049	-3.02603	Not significant
ATP2B1	0.673211	2.94316	2.91099	0.0165468	0.22611	-3.02678	Up-regulated
ASMTL	-0.341937	3.44603	-2.91061	0.0165571	0.226132	-3.02737	Not significant
NEDD4	1.17142	5.10737	2.90951	0.0165875	0.226383	-3.02909	Up-regulated
FAM90A1	-0.252937	0.258612	-2.90931	0.016593	0.226383	-3.0294	Not significant
AC092669.3	1.15077	3.42159	2.90866	0.016611	0.226461	-3.03042	Up-regulated
PRSS53	0.544416	1.03075	2.90847	0.0166162	0.226461	-3.03071	Not significant
MSTRG.887	0.584207	1.08439	2.90778	0.0166354	0.226528	-3.0318	Not significant
ADSSL1	-0.330076	0.690489	-2.90745	0.0166444	0.226528	-3.0323	Not significant
ITGA6	-0.528807	1.59202	-2.90734	0.0166474	0.226528	-3.03247	Not significant
RP11-34P13.15	1.80126	5.7855	2.90475	0.0167192	0.227068	-3.03651	Up-regulated
SCARNA13	0.831866	10.336	2.90457	0.0167244	0.227068	-3.0368	Up-regulated
GRB2	-0.367448	7.14058	-2.90396	0.0167412	0.227068	-3.03774	Not significant
MIF4GD	-0.523791	4.3962	-2.90339	0.0167573	0.227068	-3.03865	Not significant
RP5-1003J2.3	0.200974	0.231399	2.9032	0.0167625	0.227068	-3.03894	Not significant
RP11-347I19.7	0.421231	1.9794	2.90306	0.0167663	0.227068	-3.03915	Not significant
IMMT	-0.556463	3.44868	-2.90265	0.0167778	0.227068	-3.0398	Not significant
PIN4	-0.361196	1.7952	-2.90263	0.0167783	0.227068	-3.03982	Not significant
KDELR2	-0.567774	3.8935	-2.90208	0.0167938	0.227068	-3.04069	Not significant
RP11-1055B8.10	0.265876	0.219804	2.90201	0.0167958	0.227068	-3.0408	Not significant
RASSF1-AS1	0.538733	1.93479	2.90188	0.0167992	0.227068	-3.04099	Not significant
ORMDL2	-0.271417	3.48669	-2.90141	0.0168124	0.227068	-3.04173	Not significant
SPTLC2	-0.373623	3.04721	-2.90128	0.0168162	0.227068	-3.04194	Not significant
RP11-382B18.1	1.00686	2.97324	2.90096	0.016825	0.227068	-3.04243	Up-regulated
LRMP	1.0029	4.16535	2.90089	0.0168271	0.227068	-3.04255	Up-regulated
BAZ1B	-0.529218	2.68162	-2.90044	0.0168395	0.227068	-3.04324	Not significant
RP11-665C16.1	-0.409527	1.07039	-2.90038	0.0168413	0.227068	-3.04334	Not significant
WASHC2C	-0.368403	3.56184	-2.89997	0.0168526	0.227068	-3.04397	Not significant
ZNF133	-0.344477	1.23236	-2.89964	0.0168619	0.227068	-3.04449	Not significant
CIDEB	-0.40079	4.43335	-2.89877	0.0168865	0.227068	-3.04586	Not significant
WASHC5	-0.584194	2.85311	-2.89852	0.0168933	0.227068	-3.04624	Not significant
ETFB	-0.45342	4.02661	-2.89804	0.0169069	0.227068	-3.04699	Not significant
RP11-138I1.4	-0.977288	5.63083	-2.89789	0.0169112	0.227068	-3.04723	Down-regulated
AGFG1	-0.772709	4.16895	-2.89777	0.0169144	0.227068	-3.04741	Down-regulated
AL356017.3	-0.324851	1.06751	-2.89775	0.0169151	0.227068	-3.04745	Not significant
ADGRE4P	0.391753	0.432764	2.89745	0.0169234	0.227068	-3.04791	Not significant
SAPCD1	-0.26722	0.496135	-2.89742	0.0169243	0.227068	-3.04796	Not significant
RP11-368J21.1	0.86052	3.0808	2.89708	0.0169338	0.227079	-3.04849	Up-regulated
SLC35D2	-0.484006	2.78817	-2.89588	0.0169677	0.227291	-3.05036	Not significant
MSTRG.357	-0.940462	4.82222	-2.89568	0.0169733	0.227291	-3.05067	Down-regulated
RP11-796E2.4	1.02468	2.21726	2.89505	0.0169912	0.227291	-3.05166	Up-regulated
ATPIF1	-0.379911	3.36396	-2.89461	0.0170035	0.227291	-3.05234	Not significant
RP11-53B2.3	-0.221538	0.298673	-2.89457	0.0170047	0.227291	-3.05241	Not significant
RP5-1086D14.6	-0.249003	0.381273	-2.89437	0.0170103	0.227291	-3.05272	Not significant
RP11-856B14.1	0.744803	2.15126	2.89403	0.0170199	0.227291	-3.05325	Up-regulated
RF00012	1.58429	4.77115	2.89403	0.01702	0.227291	-3.05325	Up-regulated
GATB	-0.546085	2.15185	-2.89324	0.0170423	0.227472	-3.05448	Not significant
RP11-467P9.1	1.35762	2.63425	2.8913	0.0170975	0.22787	-3.05751	Up-regulated
RP4-753P9.3	-0.512548	1.70141	-2.89074	0.0171133	0.22787	-3.05838	Not significant
MYCBP	-0.474471	1.8396	-2.89067	0.0171154	0.22787	-3.0585	Not significant
AR	-0.308131	0.219422	-2.89028	0.0171266	0.22787	-3.05911	Not significant
MARVELD1	-0.749216	3.04403	-2.88981	0.0171397	0.22787	-3.05983	Down-regulated
CTB-31N19.3	-0.389409	0.966844	-2.88962	0.0171452	0.22787	-3.06013	Not significant
MSTRG.836	-0.538767	3.76382	-2.88955	0.0171472	0.22787	-3.06024	Not significant
KIF3B	-0.325235	1.70087	-2.88941	0.0171513	0.22787	-3.06047	Not significant
RP11-24M17.4	1.5837	2.12769	2.8894	0.0171515	0.22787	-3.06048	Up-regulated
FDXR	-0.458362	1.13695	-2.88757	0.0172038	0.228322	-3.06333	Not significant
CDK17	0.257926	3.54562	2.88752	0.0172053	0.228322	-3.06341	Not significant
DOCK11	0.672542	2.72903	2.88728	0.017212	0.228322	-3.06378	Up-regulated
ANXA4	-0.539271	3.89879	-2.88646	0.0172356	0.228343	-3.06507	Not significant
PPP1R10	1.36386	7.70634	2.88644	0.0172361	0.228343	-3.0651	Up-regulated
TECPR1	0.342231	3.77792	2.8863	0.0172401	0.228343	-3.06531	Not significant
RP11-1143G9.5	-0.29294	0.428887	-2.88551	0.0172628	0.228437	-3.06654	Not significant
RP11-199F11.2	0.444776	1.45974	2.88519	0.0172719	0.228437	-3.06704	Not significant
TBC1D4	-0.548455	1.00748	-2.88507	0.0172755	0.228437	-3.06723	Not significant
FGFR2	0.305145	0.48765	2.88482	0.0172825	0.228437	-3.06762	Not significant
DNAH10OS	-0.184754	0.327104	-2.88384	0.017311	0.228526	-3.06916	Not significant
ZNF571	-0.306077	0.828456	-2.88371	0.0173146	0.228526	-3.06936	Not significant
AC000403.4	-0.183392	0.226126	-2.88358	0.0173183	0.228526	-3.06956	Not significant
TLR10	0.503884	0.96275	2.88308	0.0173327	0.228526	-3.07034	Not significant
MSTRG.23594	0.85716	2.33596	2.88287	0.0173389	0.228526	-3.07067	Up-regulated
ING5	-0.525897	3.14056	-2.88275	0.0173423	0.228526	-3.07086	Not significant
SLC12A6	0.938067	5.07336	2.88242	0.0173517	0.228534	-3.07137	Up-regulated
HSPA1L	-0.416623	1.73672	-2.8821	0.0173612	0.228542	-3.07188	Not significant
MSTRG.42576	-1.07357	3.84345	-2.88158	0.0173759	0.22862	-3.07268	Down-regulated
TGM4	-0.130285	0.14978	-2.87978	0.0174283	0.228983	-3.0755	Not significant
AC034193.5	0.477514	1.65671	2.87975	0.0174292	0.228983	-3.07555	Not significant
MAFK	0.410699	2.23271	2.87947	0.0174372	0.228983	-3.07598	Not significant
MSTRG.21943	0.399876	0.791122	2.87914	0.0174467	0.228983	-3.07649	Not significant
TMEM243	0.309703	2.39104	2.8791	0.0174479	0.228983	-3.07655	Not significant
RAB22A	-0.200112	1.22745	-2.87823	0.0174732	0.229113	-3.07791	Not significant
MIS18BP1	0.642285	2.5867	2.87815	0.0174755	0.229113	-3.07804	Up-regulated
NIN	0.734999	3.89197	2.87744	0.0174961	0.229268	-3.07915	Up-regulated
ERMARD	-0.216613	1.01682	-2.87621	0.017532	0.229583	-3.08107	Not significant
SIAE	-0.881356	2.18079	-2.87601	0.0175379	0.229583	-3.08138	Down-regulated
VDAC1	-0.567289	4.2164	-2.87396	0.0175979	0.230251	-3.08458	Not significant
MSTRG.749	1.35598	3.78759	2.87308	0.0176236	0.230331	-3.08595	Up-regulated
GSR	-0.440743	5.64438	-2.8729	0.0176289	0.230331	-3.08624	Not significant
RP11-131M11.3	-0.319811	0.840871	-2.87282	0.0176311	0.230331	-3.08636	Not significant
FBXO25	-0.419747	1.87187	-2.87253	0.0176396	0.230331	-3.08681	Not significant
AC004158.2	-0.198539	0.307243	-2.87184	0.01766	0.23048	-3.08789	Not significant
SRF	-0.300894	4.06639	-2.87148	0.0176707	0.230497	-3.08846	Not significant
LDLRAD3	-0.810967	2.43073	-2.87119	0.0176791	0.230497	-3.0889	Down-regulated
RP11-27I1.2	0.893768	2.96958	2.8702	0.0177082	0.230618	-3.09045	Up-regulated
CTD-2224J9.2	-0.4897	1.54814	-2.87015	0.0177097	0.230618	-3.09052	Not significant
FAM71F2	0.672505	0.956275	2.86996	0.0177152	0.230618	-3.09082	Up-regulated
HES4	1.09248	1.68267	2.86917	0.0177385	0.230763	-3.09205	Up-regulated
C21orf33	0.914917	2.65418	2.86875	0.0177508	0.230763	-3.0927	Up-regulated
PHF1	0.508166	4.88374	2.86868	0.0177531	0.230763	-3.09282	Not significant
FAM168B	-0.560556	4.19189	-2.86785	0.0177776	0.230966	-3.09412	Not significant
RP11-297C4.6	-0.694832	0.892832	-2.86698	0.0178033	0.231058	-3.09547	Down-regulated
GNL2	-0.419166	2.81303	-2.86659	0.0178148	0.231058	-3.09608	Not significant
MMAB	-0.554218	1.62032	-2.86657	0.0178154	0.231058	-3.09611	Not significant
MGST3	-0.608401	4.17126	-2.8664	0.0178204	0.231058	-3.09638	Down-regulated
METTL7B	-0.505984	0.384186	-2.86461	0.0178738	0.231421	-3.09918	Not significant
AC007050.17	-0.297759	0.469775	-2.86439	0.0178802	0.231421	-3.09951	Not significant
PKM	-0.610717	8.98109	-2.86426	0.017884	0.231421	-3.09971	Down-regulated
RP4-535B20.4	0.554485	0.525137	2.86417	0.0178868	0.231421	-3.09986	Not significant
[truncated: 23,856 more rows]

## Sheet: GSE95849
Gene symbol	log2(FC)	AveExpr	t	p	FDR	B	Change
CX3CR1	5.30705	11.1789	24.1841	4.38353e-13	2.96867e-09	20.0335	Up-regulated
TFAP2C	-4.01278	8.91299	-24.1397	4.49861e-13	2.96867e-09	20.0108	Down-regulated
ESR1	-3.58954	7.53628	-24.0616	4.70906e-13	2.96867e-09	19.9708	Down-regulated
GIMAP4	4.04797	10.5339	23.5979	6.19505e-13	2.96867e-09	19.7299	Up-regulated
PDE4D	-4.51751	8.15095	-22.4151	1.27733e-12	4.89678e-09	19.0868	Down-regulated
SLCO4A1	-3.11245	8.22531	-21.7258	1.98052e-12	5.51619e-09	18.6919	Down-regulated
FGL2	4.46948	9.75252	21.6437	2.08852e-12	5.51619e-09	18.6439	Up-regulated
FAM228A	-3.52964	6.76468	-21.4938	2.30225e-12	5.51619e-09	18.5555	Down-regulated
ZMYM6NB	3.42784	8.75985	20.8915	3.42838e-12	7.30168e-09	18.1928	Up-regulated
HSPA1A	3.82546	11.7404	20.6727	3.97257e-12	7.61462e-09	18.0579	Up-regulated
ATP6V1C1	3.57055	7.36668	19.9676	6.45187e-12	1.12427e-08	17.611	Up-regulated
DCAF7	3.86793	7.35049	19.6908	7.83875e-12	1.1879e-08	17.4305	Up-regulated
GIMAP8	4.3839	8.72857	19.6522	8.0565e-12	1.1879e-08	17.4051	Up-regulated
RAB10	3.60712	10.5955	19.0931	1.20437e-11	1.64896e-08	17.0302	Up-regulated
HCK	3.27824	13.3706	18.8973	1.38997e-11	1.7762e-08	16.896	Up-regulated
PPP4R1L	-2.96466	8.29995	-18.747	1.55319e-11	1.84146e-08	16.7918	Down-regulated
PI4K2A	-2.39919	10.4664	-18.6794	1.63318e-11	1.84146e-08	16.7446	Down-regulated
GRASP	-4.24587	10.1421	-18.5325	1.82241e-11	1.94066e-08	16.6414	Down-regulated
METTL13	3.29055	5.67338	18.2595	2.23914e-11	2.25894e-08	16.4471	Up-regulated
RCL1	-2.53577	8.46263	-17.5465	3.88719e-11	3.72548e-08	15.9238	Down-regulated
TCAP	-2.41784	7.79259	-17.4185	4.30097e-11	3.90208e-08	15.8273	Down-regulated
LOC401397	2.80365	8.00021	17.3675	4.4786e-11	3.90208e-08	15.7887	Up-regulated
PCMT1	2.92171	10.2447	17.0903	5.5927e-11	4.51085e-08	15.5763	Up-regulated
MGAT2	2.79476	8.83139	17.0781	5.64797e-11	4.51085e-08	15.5669	Up-regulated
MNDA	4.31533	12.2954	16.8706	6.68478e-11	5.12536e-08	15.4053	Up-regulated
ARPC5	3.34275	11.0976	16.7485	7.38808e-11	5.44672e-08	15.3092	Up-regulated
FAM118B	2.32649	6.18936	16.6559	7.97352e-11	5.66061e-08	15.2359	Up-regulated
CD180	3.67722	7.85439	16.4494	9.46621e-11	5.94983e-08	15.0706	Up-regulated
FAM169B	-2.62041	7.07267	-16.4071	9.80739e-11	5.94983e-08	15.0365	Down-regulated
APBB1IP	2.75215	12.1788	16.3821	1.00148e-10	5.94983e-08	15.0163	Up-regulated
SELPLG	2.71107	11.6509	16.3007	1.07238e-10	5.94983e-08	14.9503	Up-regulated
MITD1	2.65645	8.4628	16.3004	1.07271e-10	5.94983e-08	14.95	Up-regulated
TSPYL2	-2.89849	12.0626	-16.264	1.10612e-10	5.94983e-08	14.9204	Down-regulated
IQGAP1	2.2729	13.4175	16.2322	1.13628e-10	5.94983e-08	14.8944	Up-regulated
SLC25A36	-2.3668	8.53238	-16.2201	1.14793e-10	5.94983e-08	14.8845	Down-regulated
HERC4	2.0991	9.35448	16.2023	1.1654e-10	5.94983e-08	14.8699	Up-regulated
LFNG	3.02889	9.78213	16.1791	1.18853e-10	5.94983e-08	14.8509	Up-regulated
TLR5	3.38108	7.12349	16.176	1.19162e-10	5.94983e-08	14.8484	Up-regulated
MEGF9	3.67633	10.2647	16.1307	1.23837e-10	5.94983e-08	14.8112	Up-regulated
BNIP1	-2.52958	10.5861	-16.1276	1.24162e-10	5.94983e-08	14.8086	Down-regulated
ACYP2	-2.5376	9.56636	-16.0138	1.36829e-10	6.3969e-08	14.7146	Down-regulated
CARD6	3.18541	8.16515	15.8954	1.51472e-10	6.76851e-08	14.6161	Up-regulated
GAPT	3.76424	7.86092	15.8926	1.5184e-10	6.76851e-08	14.6137	Up-regulated
COA3	3.11505	7.19916	15.7931	1.65482e-10	7.0926e-08	14.5302	Up-regulated
CARD8	2.26747	8.78657	15.7859	1.6651e-10	7.0926e-08	14.5242	Up-regulated
NR1D2	-2.4926	9.17199	-15.7179	1.76649e-10	7.32843e-08	14.4668	Down-regulated
IRF2	3.88274	10.1699	15.6983	1.79693e-10	7.32843e-08	14.4502	Up-regulated
TFCP2	2.22346	7.92499	15.6663	1.84785e-10	7.37908e-08	14.4231	Up-regulated
ZC3H12A	-3.10135	12.3413	-15.5983	1.96114e-10	7.67168e-08	14.3652	Down-regulated
FEM1B	-2.58334	8.87118	-15.5371	2.06928e-10	7.93281e-08	14.313	Down-regulated
SUPV3L1	-2.24818	10.2413	-15.4713	2.19284e-10	8.24165e-08	14.2565	Down-regulated
IGSF6	3.79488	9.51654	15.3585	2.42341e-10	8.78135e-08	14.1591	Up-regulated
IGIP	2.56895	7.40426	15.3563	2.42806e-10	8.78135e-08	14.1572	Up-regulated
ZNF331	-3.36843	9.66061	-15.3276	2.49079e-10	8.84137e-08	14.1323	Down-regulated
NR4A3	-2.94031	8.01257	-15.2581	2.6501e-10	8.96504e-08	14.0719	Down-regulated
COPB2	1.81063	10.3407	15.2525	2.66357e-10	8.96504e-08	14.0669	Up-regulated
DYNLL2	-2.37373	9.9919	-15.2515	2.66594e-10	8.96504e-08	14.066	Down-regulated
GCNT1	2.41027	5.74392	15.1451	2.9328e-10	9.69239e-08	13.9729	Up-regulated
SLC32A1	-2.52211	8.69524	-15.0898	3.08267e-10	1.0015e-07	13.9242	Down-regulated
GIMAP7	2.15873	12.0761	15.0356	3.23757e-10	1.01441e-07	13.8762	Up-regulated
G3BP1	2.7095	8.78331	15.0218	3.2785e-10	1.01441e-07	13.8639	Up-regulated
HN1L	3.22639	5.79094	15.0073	3.3218e-10	1.01441e-07	13.8511	Up-regulated
ESYT1	2.15055	11.6205	15.0032	3.3341e-10	1.01441e-07	13.8475	Up-regulated
GGT7	-2.51706	8.38389	-14.9001	3.66233e-10	1.09687e-07	13.7556	Down-regulated
CENPQ	2.77772	6.05463	14.8108	3.97397e-10	1.17189e-07	13.6755	Up-regulated
CDK13	2.24551	8.44955	14.7812	4.08351e-10	1.17873e-07	13.6489	Up-regulated
TRAF4	-2.62291	10.045	-14.7715	4.12015e-10	1.17873e-07	13.6401	Down-regulated
BTG3	-3.04265	10.4921	-14.735	4.26104e-10	1.20111e-07	13.6071	Down-regulated
MKKS	2.72043	8.13809	14.7155	4.33838e-10	1.20519e-07	13.5895	Up-regulated
RIPK1	-2.23319	9.51357	-14.6835	4.46875e-10	1.21951e-07	13.5604	Down-regulated
CD93	1.99771	12.3132	14.6649	4.54645e-10	1.21951e-07	13.5435	Up-regulated
SIGLEC9	3.08551	8.39738	14.6567	4.58078e-10	1.21951e-07	13.5361	Up-regulated
PER1	-3.6349	10.5836	-14.631	4.69131e-10	1.23182e-07	13.5127	Down-regulated
JMY	-2.36925	8.30261	-14.5284	5.16133e-10	1.33692e-07	13.4189	Down-regulated
ACTR3	1.90008	13.1936	14.4658	5.47286e-10	1.39872e-07	13.3613	Up-regulated
C14orf101	2.43881	6.398	14.4215	5.70483e-10	1.43692e-07	13.3205	Up-regulated
SPRY1	-2.54792	7.73483	-14.409	5.77228e-10	1.43692e-07	13.3089	Down-regulated
HSD17B4	3.00095	9.84781	14.3779	5.94407e-10	1.46072e-07	13.28	Up-regulated
OR2T27	-2.93093	7.78652	-14.3354	6.18688e-10	1.50114e-07	13.2406	Down-regulated
CRY2	-1.88971	8.81857	-14.2928	6.44153e-10	1.54339e-07	13.2009	Down-regulated
ZNF248	2.70033	6.61315	14.2652	6.61245e-10	1.56478e-07	13.1751	Up-regulated
DHRS4-AS1	2.03404	6.25844	14.2245	6.87286e-10	1.59779e-07	13.137	Up-regulated
FCF1	1.85875	6.44408	14.2175	6.91864e-10	1.59779e-07	13.1305	Up-regulated
SLC35B3	3.13287	7.62623	14.1122	7.65025e-10	1.74571e-07	13.0314	Up-regulated
LOC152217	-2.12818	10.809	-14.048	8.13666e-10	1.83486e-07	12.9705	Down-regulated
SAMD9L	3.57631	8.98426	14.0248	8.32039e-10	1.84887e-07	12.9485	Up-regulated
TBC1D15	-1.82616	10.4082	-14.0159	8.39168e-10	1.84887e-07	12.9401	Down-regulated
SCN2B	-2.15521	8.22405	-13.9489	8.95249e-10	1.95001e-07	12.8762	Down-regulated
PREB	1.95325	9.88756	13.9197	9.20956e-10	1.98347e-07	12.8482	Up-regulated
THUMPD3	-2.42886	10.2255	-13.8646	9.71548e-10	2.06918e-07	12.7953	Down-regulated
VPS35	1.91479	11.0504	13.8525	9.83094e-10	2.07076e-07	12.7836	Up-regulated
KMO	2.2728	6.80376	13.8378	9.97285e-10	2.07782e-07	12.7695	Up-regulated
NBR1	2.02225	10.59	13.7584	1.07762e-09	2.22105e-07	12.6928	Up-regulated
ADNP2	-2.33207	10.9673	-13.7027	1.13822e-09	2.30598e-07	12.6386	Down-regulated
TMBIM4	1.72145	12.5114	13.6985	1.14289e-09	2.30598e-07	12.6346	Up-regulated
CCDC59	-2.01259	11.4822	-13.6838	1.15955e-09	2.31524e-07	12.6202	Down-regulated
AGGF1	2.33743	7.80329	13.6492	1.19965e-09	2.37062e-07	12.5866	Up-regulated
RICTOR	-2.44344	9.49049	-13.6122	1.24435e-09	2.43385e-07	12.5503	Down-regulated
CFDP1	2.0265	6.9957	13.5743	1.29187e-09	2.50127e-07	12.5132	Up-regulated
ASXL2	1.77374	9.89239	13.5364	1.34143e-09	2.56083e-07	12.4759	Up-regulated
NLRC4	3.36154	8.54	13.5139	1.37169e-09	2.56083e-07	12.4537	Up-regulated
SPTSSA	1.89462	7.36639	13.5089	1.37848e-09	2.56083e-07	12.4488	Up-regulated
TFAP2D	-2.07882	7.19941	-13.5055	1.38315e-09	2.56083e-07	12.4455	Down-regulated
CD14	2.76859	14.0406	13.4921	1.40172e-09	2.56083e-07	12.4322	Up-regulated
FAM160B1	-1.80967	10.2672	-13.482	1.41591e-09	2.56083e-07	12.4222	Down-regulated
C17orf62	2.29761	10.7888	13.4819	1.41615e-09	2.56083e-07	12.4221	Up-regulated
USPL1	-1.86706	10.3822	-13.4564	1.4525e-09	2.60202e-07	12.3969	Down-regulated
VTI1A	-1.8894	9.24843	-13.4299	1.4915e-09	2.64713e-07	12.3706	Down-regulated
ORAI3	1.78838	9.3008	13.3693	1.58481e-09	2.76866e-07	12.3104	Up-regulated
MPEG1	4.1626	10.3073	13.3668	1.58886e-09	2.76866e-07	12.3078	Up-regulated
BAZ2B	2.64612	8.53006	13.3072	1.68702e-09	2.88724e-07	12.2483	Up-regulated
MRPS14	1.96672	8.36679	13.3067	1.68782e-09	2.88724e-07	12.2478	Up-regulated
FAM115C	-2.35515	6.83832	-13.2896	1.71727e-09	2.88724e-07	12.2306	Down-regulated
DUSP4	-3.08441	7.45003	-13.2858	1.72382e-09	2.88724e-07	12.2269	Down-regulated
EEPD1	2.37402	5.82912	13.281	1.73223e-09	2.88724e-07	12.222	Up-regulated
IDH1	2.80595	8.63978	13.2321	1.82005e-09	3.00748e-07	12.1729	Up-regulated
TCF12	-1.93842	11.1686	-13.207	1.86689e-09	3.05851e-07	12.1476	Down-regulated
NDUFAF1	2.55835	7.4142	13.1785	1.92166e-09	3.12156e-07	12.1188	Up-regulated
CCR5	3.34193	8.71884	13.1691	1.94021e-09	3.1252e-07	12.1093	Up-regulated
PGBD2	2.69676	7.27791	13.1317	2.01537e-09	3.21921e-07	12.0715	Up-regulated
ZNF414	-2.28873	8.62215	-13.101	2.07957e-09	3.29432e-07	12.0402	Down-regulated
APAF1	2.22677	10.4196	13.0835	2.11698e-09	3.31584e-07	12.0225	Up-regulated
SPTBN4	-2.43728	8.46561	-13.0786	2.12776e-09	3.31584e-07	12.0174	Down-regulated
ELL2	-2.46158	9.60488	-13.0294	2.2377e-09	3.42526e-07	11.9673	Down-regulated
C22orf32	-2.23275	9.15304	-13.0019	2.30182e-09	3.42526e-07	11.9391	Down-regulated
SLURP1	-2.53952	11.5855	-13.0006	2.30486e-09	3.42526e-07	11.9378	Down-regulated
ATP6V1D	2.03598	9.62561	13.0005	2.30498e-09	3.42526e-07	11.9378	Up-regulated
CKLF	1.99925	12.5156	12.9979	2.31132e-09	3.42526e-07	11.935	Up-regulated
RGPD6	-2.34625	7.86714	-12.9978	2.31142e-09	3.42526e-07	11.935	Down-regulated
EIF5B	1.86125	7.74325	12.9824	2.34832e-09	3.42526e-07	11.9192	Up-regulated
ACOT13	1.86392	7.09248	12.9803	2.35346e-09	3.42526e-07	11.917	Up-regulated
SMIM14	2.51649	7.39481	12.9757	2.36454e-09	3.42526e-07	11.9124	Up-regulated
CKLF-CMTM1	2.05326	10.5324	12.9664	2.38754e-09	3.42526e-07	11.9027	Up-regulated
AJAP1	-2.81043	7.03111	-12.9635	2.39454e-09	3.42526e-07	11.8998	Down-regulated
MOB1A	2.59618	9.86364	12.9494	2.42965e-09	3.44974e-07	11.8853	Up-regulated
RPRD1B	-2.36305	10.9361	-12.8901	2.58318e-09	3.62682e-07	11.8242	Down-regulated
C1GALT1C1	2.86477	8.02799	12.8867	2.59221e-09	3.62682e-07	11.8207	Up-regulated
FCRLA	3.51016	7.95171	12.8508	2.69052e-09	3.7336e-07	11.7836	Up-regulated
PIGM	2.31319	7.02674	12.8448	2.70748e-09	3.7336e-07	11.7773	Up-regulated
GET4	-1.87406	10.1167	-12.8272	2.75749e-09	3.77539e-07	11.7591	Down-regulated
ZNF283	-2.16592	6.59528	-12.7887	2.8701e-09	3.90171e-07	11.7191	Down-regulated
MLYCD	2.166	7.30662	12.7631	2.94798e-09	3.96949e-07	11.6924	Up-regulated
SYAP1	-2.35278	10.9519	-12.7587	2.96138e-09	3.96949e-07	11.6879	Down-regulated
CETN3	2.30825	7.02916	12.7221	3.077e-09	4.09582e-07	11.6497	Up-regulated
ETNK2	-2.41886	7.12814	-12.6869	3.19276e-09	4.20173e-07	11.6128	Down-regulated
SLC2A4	-1.79174	8.09759	-12.6813	3.2114e-09	4.20173e-07	11.607	Down-regulated
TUBA4B	-2.19281	6.97407	-12.6781	3.22232e-09	4.20173e-07	11.6036	Down-regulated
ACADM	2.37301	9.90861	12.6409	3.35089e-09	4.33986e-07	11.5645	Up-regulated
C11orf75	2.77509	9.4065	12.6004	3.49698e-09	4.49632e-07	11.5219	Up-regulated
PRDX1	2.02167	11.822	12.5946	3.51861e-09	4.49632e-07	11.5157	Up-regulated
ATP10D	2.69116	8.21015	12.5811	3.56911e-09	4.53064e-07	11.5015	Up-regulated
NGDN	-1.90966	11.015	-12.5677	3.62e-09	4.53723e-07	11.4873	Down-regulated
TOB2	2.06032	8.58298	12.5673	3.62164e-09	4.53723e-07	11.4868	Up-regulated
HSPA1L	1.92973	6.80943	12.5457	3.70541e-09	4.60795e-07	11.464	Up-regulated
YIPF4	2.59083	8.69717	12.5404	3.72617e-09	4.60795e-07	11.4584	Up-regulated
ZNF189	2.12426	6.70652	12.4988	3.89445e-09	4.78519e-07	11.4142	Up-regulated
PSEN1	1.78206	10.3018	12.4845	3.95417e-09	4.81362e-07	11.399	Up-regulated
BAG4	-1.72536	8.74277	-12.4812	3.96782e-09	4.81362e-07	11.3956	Down-regulated
CYSLTR1	1.55707	8.15032	12.4724	4.00531e-09	4.82351e-07	11.3861	Up-regulated
APOL1	2.51429	6.40741	12.4661	4.03226e-09	4.82351e-07	11.3794	Up-regulated
CD200R1	1.84492	5.65259	12.4616	4.05147e-09	4.82351e-07	11.3747	Up-regulated
NHLH2	-2.01148	8.82743	-12.4361	4.16344e-09	4.92623e-07	11.3474	Down-regulated
PSMB9	1.96119	13.264	12.4184	4.24268e-09	4.98919e-07	11.3285	Up-regulated
MARS2	1.98583	6.35801	12.3936	4.35707e-09	5.09246e-07	11.3019	Up-regulated
PRKAR1A	1.70282	13.0707	12.3879	4.38368e-09	5.0925e-07	11.2958	Up-regulated
FEM1C	-2.02951	9.94729	-12.3451	4.58918e-09	5.27294e-07	11.2499	Down-regulated
RELB	-1.82829	11.3989	-12.3425	4.6023e-09	5.27294e-07	11.2471	Down-regulated
PYCR2	1.7821	10.2934	12.3273	4.67788e-09	5.27294e-07	11.2308	Up-regulated
SNHG3	-2.32503	11.5193	-12.3266	4.68161e-09	5.27294e-07	11.23	Down-regulated
C2orf54	-1.69096	8.26929	-12.3213	4.70839e-09	5.27294e-07	11.2243	Down-regulated
CA5B	1.97106	6.6397	12.3189	4.72043e-09	5.27294e-07	11.2217	Up-regulated
GLB1	1.63433	10.8197	12.3167	4.73156e-09	5.27294e-07	11.2193	Up-regulated
RNF150	-2.21354	5.33706	-12.2858	4.89184e-09	5.42004e-07	11.186	Down-regulated
C11orf54	2.34281	7.45858	12.2639	5.00863e-09	5.51756e-07	11.1623	Up-regulated
ILF3	-1.67312	11.3958	-12.1926	5.41083e-09	5.91503e-07	11.0849	Down-regulated
MED11	2.078	9.24085	12.1803	5.48331e-09	5.91503e-07	11.0716	Up-regulated
SLC25A20	2.25633	9.04105	12.179	5.49122e-09	5.91503e-07	11.0701	Up-regulated
YWHAG	2.26007	9.17938	12.1787	5.49288e-09	5.91503e-07	11.0698	Up-regulated
LOC100128242	-2.42574	8.83176	-12.1682	5.55584e-09	5.94516e-07	11.0584	Down-regulated
RGS19	1.53249	12.8569	12.16	5.60564e-09	5.94516e-07	11.0494	Up-regulated
RIPK2	-2.09528	11.6228	-12.1587	5.61391e-09	5.94516e-07	11.048	Down-regulated
DOT1L	-1.94687	9.54227	-12.1448	5.69959e-09	6.00274e-07	11.0328	Down-regulated
DOCK8	2.05638	11.9966	12.1307	5.78778e-09	6.03307e-07	11.0174	Up-regulated
SGCG	-4.20919	6.97824	-12.1271	5.81033e-09	6.03307e-07	11.0135	Down-regulated
CNot significant2	-1.44826	10.999	-12.1251	5.82282e-09	6.03307e-07	11.0113	Down-regulated
ATG14	-2.17884	10.8972	-12.1103	5.91751e-09	6.09821e-07	10.9951	Down-regulated
SNRPA1	-2.1617	12.5901	-12.0946	6.02001e-09	6.15728e-07	10.9779	Down-regulated
LINC00161	-2.05041	6.80337	-12.0917	6.03907e-09	6.15728e-07	10.9747	Down-regulated
CD53	2.29658	12.7461	12.0554	6.28356e-09	6.36531e-07	10.9349	Up-regulated
TLR10	3.00599	6.68147	12.0489	6.32889e-09	6.36531e-07	10.9277	Up-regulated
DCP1A	-1.62546	10.0473	-12.0469	6.34273e-09	6.36531e-07	10.9255	Down-regulated
ANKRD30BL	-2.58298	10.718	-12.0303	6.45906e-09	6.37891e-07	10.9073	Down-regulated
C11orf82	2.03925	5.64094	12.0294	6.46576e-09	6.37891e-07	10.9062	Up-regulated
STX7	2.30142	9.27687	12.0288	6.46997e-09	6.37891e-07	10.9056	Up-regulated
NPB	-2.31306	10.7217	-12.0261	6.4894e-09	6.37891e-07	10.9026	Down-regulated
OGDH	2.27398	10.5113	12.0209	6.52655e-09	6.3827e-07	10.8968	Up-regulated
SLC35A5	2.85289	7.33211	12.0028	6.65749e-09	6.4777e-07	10.8769	Up-regulated
CREB5	3.96908	8.34176	11.9743	6.86905e-09	6.6379e-07	10.8455	Up-regulated
PCDHB6	-1.67306	7.90929	-11.9684	6.91432e-09	6.6379e-07	10.8389	Down-regulated
FAM209B	-1.96886	7.99827	-11.9669	6.92603e-09	6.6379e-07	10.8372	Down-regulated
HSDL2	2.35628	8.79387	11.9592	6.98474e-09	6.66087e-07	10.8287	Up-regulated
EVC	-3.776	9.04681	-11.9527	7.03528e-09	6.67586e-07	10.8215	Down-regulated
TP53BP2	-1.66113	9.81873	-11.9437	7.10509e-09	6.70889e-07	10.8115	Down-regulated
LONRF3	-1.48493	7.85006	-11.9156	7.32901e-09	6.8864e-07	10.7804	Down-regulated
OSBPL11	3.711	7.65578	11.9111	7.36604e-09	6.88743e-07	10.7753	Up-regulated
SNX1	1.57434	10.2906	11.8827	7.60124e-09	7.07284e-07	10.7437	Up-regulated
HCFC2	-1.80517	9.44671	-11.8686	7.72098e-09	7.14955e-07	10.728	Down-regulated
CTDSP1	1.61646	11.2353	11.8437	7.93736e-09	7.31458e-07	10.7002	Up-regulated
JOSD1	-1.59452	10.8175	-11.8343	8.02135e-09	7.32261e-07	10.6897	Down-regulated
WIPF1	1.67126	12.2075	11.8341	8.02247e-09	7.32261e-07	10.6895	Up-regulated
ATG4C	2.50592	7.09978	11.829	8.06865e-09	7.32985e-07	10.6838	Up-regulated
NCAPH2	-1.863	8.88643	-11.8193	8.15581e-09	7.36515e-07	10.673	Down-regulated
CENPC1	-1.61803	9.34288	-11.8162	8.18436e-09	7.36515e-07	10.6694	Down-regulated
TYW5	-1.77832	8.24235	-11.8081	8.25806e-09	7.39676e-07	10.6604	Down-regulated
SERINC3	1.48556	10.4077	11.7893	8.43364e-09	7.51888e-07	10.6393	Up-regulated
A4GALT	-2.76849	9.13638	-11.7762	8.55788e-09	7.59433e-07	10.6246	Down-regulated
KLHL6	3.26397	7.70039	11.7552	8.7608e-09	7.73857e-07	10.601	Up-regulated
DUSP6	3.27254	10.5002	11.733	8.98177e-09	7.89736e-07	10.5759	Up-regulated
STAM	-1.476	9.29756	-11.7272	9.04036e-09	7.91259e-07	10.5694	Down-regulated
CCPG1	2.17772	7.98646	11.7032	9.2862e-09	8.09081e-07	10.5424	Up-regulated
CNPY1	-2.34251	11.9994	-11.6797	9.53482e-09	8.26984e-07	10.5158	Down-regulated
TFDP2	-2.10913	8.82573	-11.6714	9.6249e-09	8.28082e-07	10.5064	Down-regulated
SAMD9	1.83216	8.82399	11.6675	9.66714e-09	8.28082e-07	10.502	Up-regulated
SBDS	-2.25522	11.7606	-11.6666	9.67709e-09	8.28082e-07	10.5009	Down-regulated
EDC3	1.80232	7.80389	11.6575	9.77612e-09	8.32839e-07	10.4907	Up-regulated
RPP25	2.42861	6.29801	11.6435	9.93224e-09	8.42394e-07	10.4747	Up-regulated
RNF10	-1.64479	11.2749	-11.6265	1.01236e-08	8.54845e-07	10.4555	Down-regulated
LOC284837	2.73225	8.82338	11.6155	1.025e-08	8.61722e-07	10.443	Up-regulated
YWHAB	2.07686	12.3487	11.6059	1.03625e-08	8.67373e-07	10.432	Up-regulated
SLC5A6	-1.88311	10.7176	-11.6008	1.04227e-08	8.68622e-07	10.4262	Down-regulated
PDCD6IP	2.87166	8.50362	11.5808	1.06608e-08	8.83899e-07	10.4035	Up-regulated
GRAMD3	-2.66835	10.5859	-11.5777	1.06983e-08	8.83899e-07	10.3999	Down-regulated
FOS	3.47118	14.3966	11.571	1.07793e-08	8.85661e-07	10.3923	Up-regulated
S100A11	2.07042	14.7728	11.5664	1.08358e-08	8.85661e-07	10.3871	Up-regulated
CRTC2	-1.52259	11.943	-11.5646	1.08582e-08	8.85661e-07	10.385	Down-regulated
DHFRL1	2.18265	5.22093	11.5532	1.09999e-08	8.93417e-07	10.3719	Up-regulated
GLG1	1.44407	10.1815	11.5342	1.124e-08	9.08804e-07	10.3502	Up-regulated
RBM38	-2.04061	13.1961	-11.5307	1.12842e-08	9.08804e-07	10.3462	Down-regulated
ZNF326	-1.93035	8.88342	-11.5175	1.14554e-08	9.16231e-07	10.331	Down-regulated
ARFIP1	2.15856	8.37299	11.5155	1.14804e-08	9.16231e-07	10.3288	Up-regulated
LYST	1.82128	10.1711	11.5125	1.15198e-08	9.16231e-07	10.3254	Up-regulated
ECHDC1	2.07926	9.74102	11.5012	1.167e-08	9.20098e-07	10.3123	Up-regulated
AAED1	-2.24531	9.52179	-11.5006	1.16775e-08	9.20098e-07	10.3117	Down-regulated
ZNF2	3.02976	5.18364	11.498	1.17124e-08	9.20098e-07	10.3087	Up-regulated
SRD5A3	-2.0789	10.5274	-11.4544	1.23086e-08	9.56966e-07	10.2586	Down-regulated
MT3	-1.89298	13.8253	-11.4541	1.23139e-08	9.56966e-07	10.2582	Down-regulated
FYB	1.96914	11.3567	11.4474	1.24075e-08	9.56966e-07	10.2506	Up-regulated
ZNF232	1.61628	6.43831	11.4443	1.24522e-08	9.56966e-07	10.247	Up-regulated
UTP15	-1.60484	7.02903	-11.4438	1.24597e-08	9.56966e-07	10.2463	Down-regulated
GFOD1	-1.89486	6.93423	-11.4398	1.2516e-08	9.56966e-07	10.2418	Down-regulated
HAMP	-2.76546	9.28416	-11.4388	1.25312e-08	9.56966e-07	10.2406	Down-regulated
ARRDC2	-1.63906	11.7811	-11.4344	1.2594e-08	9.57947e-07	10.2355	Down-regulated
IFITM10	-2.71015	6.32961	-11.4244	1.27395e-08	9.63234e-07	10.224	Down-regulated
PRKAA1	-1.47452	9.05619	-11.4227	1.27641e-08	9.63234e-07	10.222	Down-regulated
SLC7A5	-3.09191	9.33698	-11.4153	1.28719e-08	9.67565e-07	10.2135	Down-regulated
NRTN	-1.80866	6.60763	-11.3801	1.34032e-08	1.00357e-06	10.1728	Down-regulated
GIMAP6	2.26825	8.32509	11.3615	1.36918e-08	1.01436e-06	10.1513	Up-regulated
UBE2L3	1.93095	8.02815	11.3612	1.36967e-08	1.01436e-06	10.1509	Up-regulated
FAM22A	-1.63593	7.91914	-11.3606	1.37061e-08	1.01436e-06	10.1502	Down-regulated
LYPD8	-1.70861	10.6026	-11.3316	1.41718e-08	1.04413e-06	10.1165	Down-regulated
ZNF639	-1.54049	7.55863	-11.3288	1.42173e-08	1.04413e-06	10.1133	Down-regulated
KIAA0146	1.77682	8.99791	11.3254	1.42734e-08	1.04425e-06	10.1093	Up-regulated
PADI3	-1.7803	7.80207	-11.3204	1.43558e-08	1.04628e-06	10.1035	Down-regulated
SSTR5	-2.07471	11.1621	-11.3009	1.46828e-08	1.06606e-06	10.0808	Down-regulated
RAP1A	2.13743	6.305	11.2956	1.47741e-08	1.06864e-06	10.0745	Up-regulated
PPP1R10	2.03413	8.01733	11.2814	1.50185e-08	1.07819e-06	10.058	Up-regulated
ICMT	1.60369	8.46126	11.2814	1.50187e-08	1.07819e-06	10.058	Up-regulated
GABARAPL1	-2.54279	9.28215	-11.2749	1.51305e-08	1.08217e-06	10.0505	Down-regulated
USP36	-1.63335	8.86156	-11.256	1.54655e-08	1.10202e-06	10.0284	Down-regulated
BTN3A3	1.66239	10.176	11.204	1.64297e-08	1.16638e-06	9.96731	Up-regulated
OAS1	2.68342	9.52002	11.1985	1.65345e-08	1.16846e-06	9.96089	Up-regulated
PPAPDC2	2.2017	6.61567	11.1958	1.65868e-08	1.16846e-06	9.9577	Up-regulated
MDK	-1.65942	7.57886	-11.1929	1.66418e-08	1.16846e-06	9.95436	Down-regulated
CENPJ	1.73307	6.51834	11.1784	1.69257e-08	1.18405e-06	9.93728	Up-regulated
CLN5	1.90066	7.67947	11.155	1.73946e-08	1.21105e-06	9.90968	Up-regulated
C9orf69	2.77262	8.07917	11.1528	1.7438e-08	1.21105e-06	9.90717	Up-regulated
CYP17A1	-2.31488	10.5022	-11.143	1.76389e-08	1.21696e-06	9.8956	Down-regulated
TOR4A	1.99807	9.31577	11.1415	1.7671e-08	1.21696e-06	9.89376	Up-regulated
MEF2C	2.29801	9.73399	11.1355	1.77943e-08	1.21696e-06	9.88674	Up-regulated
AP1AR	2.81644	6.48758	11.135	1.78047e-08	1.21696e-06	9.88615	Up-regulated
FGF1	-2.59062	7.70291	-11.1304	1.79011e-08	1.21696e-06	9.88069	Down-regulated
LRIF1	2.46727	6.86222	11.1303	1.79039e-08	1.21696e-06	9.88053	Up-regulated
CPOX	2.71381	6.94995	11.1227	1.80642e-08	1.22113e-06	9.87153	Up-regulated
ZNF346	-1.56115	7.64189	-11.1213	1.80927e-08	1.22113e-06	9.86994	Down-regulated
TMOD2	2.59461	6.4085	11.1143	1.82409e-08	1.22681e-06	9.86169	Up-regulated
USP42	-1.69966	10.4139	-11.1099	1.8336e-08	1.2289e-06	9.85644	Down-regulated
SLAMF6	1.69126	9.8351	11.1011	1.85253e-08	1.23726e-06	9.84606	Up-regulated
TMEM41B	-1.5564	9.33896	-11.0856	1.88654e-08	1.25559e-06	9.82768	Down-regulated
GOLPH3L	2.89428	7.58389	11.0743	1.91187e-08	1.26805e-06	9.81421	Up-regulated
ASB7	-1.59804	8.00658	-11.0699	1.92173e-08	1.2702e-06	9.80901	Down-regulated
RTN1	2.22994	10.0468	11.0542	1.95738e-08	1.28932e-06	9.79043	Up-regulated
LINC00324	2.36276	7.67502	11.0382	1.99459e-08	1.30596e-06	9.7714	Up-regulated
ZNF256	-2.1929	8.28496	-11.0375	1.99628e-08	1.30596e-06	9.77054	Down-regulated
TMEM242	-2.04045	8.11181	-11.0206	2.03643e-08	1.32444e-06	9.75041	Down-regulated
MRS2	1.55224	7.98163	11.0198	2.03835e-08	1.32444e-06	9.74946	Up-regulated
RRP7B	-1.66972	12.325	-11.0149	2.05007e-08	1.32756e-06	9.74367	Down-regulated
LPAR6	2.26868	9.69159	11.0017	2.08228e-08	1.34388e-06	9.72791	Up-regulated
IL6R	3.03932	7.42854	10.9913	2.10815e-08	1.34852e-06	9.71542	Up-regulated
HIC1	-2.47072	8.33454	-10.9855	2.12254e-08	1.34852e-06	9.70854	Down-regulated
S100A8	1.79999	16.4243	10.9852	2.12325e-08	1.34852e-06	9.7082	Up-regulated
PLAU	-3.05193	6.51837	-10.9845	2.12517e-08	1.34852e-06	9.70729	Down-regulated
USO1	1.69735	9.95215	10.9838	2.12678e-08	1.34852e-06	9.70653	Up-regulated
CSNK1D	-1.64829	12.4654	-10.9819	2.13168e-08	1.34852e-06	9.7042	Down-regulated
CLCN3	2.49644	7.33957	10.9767	2.14489e-08	1.35241e-06	9.69795	Up-regulated
SPAG4	-2.9743	5.93022	-10.9718	2.15733e-08	1.35579e-06	9.69211	Down-regulated
SLC25A26	-1.46606	6.91198	-10.9609	2.18517e-08	1.3688e-06	9.67914	Down-regulated
FCER1A	3.34807	9.29308	10.9534	2.20485e-08	1.37166e-06	9.67007	Up-regulated
PTPRO	1.78469	6.69269	10.9528	2.20645e-08	1.37166e-06	9.66934	Up-regulated
FAM111A	2.66271	7.9462	10.9509	2.2112e-08	1.37166e-06	9.66716	Up-regulated
CEP19	3.37221	5.70866	10.9475	2.22022e-08	1.37281e-06	9.66304	Up-regulated
PNP	1.45109	10.2807	10.9388	2.2433e-08	1.38262e-06	9.65259	Up-regulated
HP1BP3	-1.45765	8.9206	-10.9309	2.26427e-08	1.39107e-06	9.64318	Down-regulated
C19orf48	-1.65723	8.6964	-10.9128	2.31343e-08	1.41674e-06	9.62145	Down-regulated
UBXN1	-1.62567	8.93491	-10.9046	2.33608e-08	1.42605e-06	9.61159	Down-regulated
FAM120B	2.1846	6.82789	10.9007	2.34698e-08	1.42816e-06	9.60688	Up-regulated
MIB1	2.0901	6.20103	10.8712	2.43091e-08	1.47258e-06	9.57134	Up-regulated
GTF3C4	-1.66446	7.12102	-10.8697	2.43535e-08	1.47258e-06	9.56949	Down-regulated
HIATL1	1.99676	10.5128	10.8554	2.47707e-08	1.4931e-06	9.5523	Up-regulated
ANXA6	1.63068	10.6009	10.8503	2.49232e-08	1.49413e-06	9.54609	Up-regulated
HCN2	-1.60064	11.7107	-10.8496	2.49437e-08	1.49413e-06	9.54526	Down-regulated
TLR7	2.67598	7.76307	10.8424	2.51586e-08	1.50231e-06	9.53657	Up-regulated
ZBTB10	-2.44615	8.10978	-10.8364	2.53396e-08	1.50841e-06	9.52932	Down-regulated
PAX1	-1.87569	10.8667	-10.8334	2.54322e-08	1.50924e-06	9.52563	Down-regulated
MATN4	-1.73622	7.79949	-10.8279	2.55992e-08	1.51446e-06	9.519	Down-regulated
GIMAP1	1.90887	9.56994	10.8209	2.58127e-08	1.52239e-06	9.5106	Up-regulated
DDIT4	-2.6844	9.51339	-10.8049	2.63132e-08	1.54715e-06	9.49116	Down-regulated
TMCO1	1.60836	9.92943	10.7663	2.7561e-08	1.61556e-06	9.44425	Up-regulated
CPSF2	3.10712	6.67024	10.7602	2.77616e-08	1.62236e-06	9.43691	Up-regulated
OMA1	1.57555	9.16518	10.7568	2.78769e-08	1.62415e-06	9.43271	Up-regulated
SLU7	-1.65026	10.9084	-10.7434	2.83304e-08	1.64149e-06	9.41637	Down-regulated
KRTAP1-3	-2.39922	8.71082	-10.7412	2.84037e-08	1.64149e-06	9.41376	Down-regulated
METTL4	1.6736	7.81639	10.7403	2.84365e-08	1.64149e-06	9.41259	Up-regulated
PIP	-1.71175	5.05376	-10.7379	2.85171e-08	1.64149e-06	9.40972	Down-regulated
PDHX	2.42006	6.17498	10.7331	2.86837e-08	1.64614e-06	9.40382	Up-regulated
PSMA5	1.72891	9.2705	10.7288	2.88325e-08	1.64973e-06	9.39858	Up-regulated
TCP11L2	-1.74682	8.2567	-10.7168	2.92514e-08	1.66402e-06	9.38397	Down-regulated
KRCC1	2.95934	9.05119	10.7167	2.92558e-08	1.66402e-06	9.38382	Up-regulated
SGOL2	1.95501	5.63628	10.7137	2.93594e-08	1.66497e-06	9.38024	Up-regulated
VSIG8	-2.77556	7.12612	-10.7077	2.95728e-08	1.66728e-06	9.37291	Down-regulated
FTSJD1	1.88199	8.07689	10.7061	2.96296e-08	1.66728e-06	9.37096	Up-regulated
ADAM9	-1.65921	8.80751	-10.7053	2.96611e-08	1.66728e-06	9.36989	Down-regulated
MFSD1	1.51886	12.1858	10.7012	2.98052e-08	1.67049e-06	9.36498	Up-regulated
MAT2B	3.28112	9.87252	10.6978	2.99278e-08	1.67247e-06	9.36082	Up-regulated
GEMIN6	2.06551	6.56553	10.6933	3.00909e-08	1.67669e-06	9.35531	Up-regulated
ENC1	-2.27938	9.95571	-10.6856	3.0373e-08	1.6875e-06	9.34586	Down-regulated
IER5	-1.68037	13.0102	-10.669	3.09878e-08	1.71669e-06	9.32556	Down-regulated
CCDC27	-1.58962	14.6415	-10.664	3.11759e-08	1.72213e-06	9.31943	Down-regulated
RPA4	1.54966	6.90198	10.6605	3.13107e-08	1.72461e-06	9.31506	Up-regulated
NHLRC3	2.3474	7.24106	10.6535	3.15765e-08	1.73426e-06	9.30649	Up-regulated
DAD1	1.71148	10.6857	10.6458	3.18702e-08	1.74055e-06	9.29711	Up-regulated
ZNRF2	1.97093	8.72647	10.6458	3.18725e-08	1.74055e-06	9.29704	Up-regulated
KLHL9	1.64935	8.2005	10.6378	3.2181e-08	1.7524e-06	9.28728	Up-regulated
DDX60	2.94759	7.23882	10.6265	3.26281e-08	1.77172e-06	9.27329	Up-regulated
ZBTB5	-1.78582	9.68658	-10.6201	3.28828e-08	1.7805e-06	9.26542	Down-regulated
NLK	2.54718	6.2046	10.6121	3.3203e-08	1.79278e-06	9.25559	Up-regulated
DNAJA3	1.41976	8.71407	10.6072	3.33989e-08	1.79829e-06	9.24963	Up-regulated
C7orf25	2.0986	5.88825	10.6026	3.35883e-08	1.80126e-06	9.2439	Up-regulated
NMNAT1	1.90059	5.5925	10.6013	3.3642e-08	1.80126e-06	9.24228	Up-regulated
NFE2	2.46501	12.408	10.5862	3.42647e-08	1.8287e-06	9.22369	Up-regulated
ZFAND2A	-1.74617	9.86781	-10.5843	3.43453e-08	1.8287e-06	9.22131	Down-regulated
RECK	2.94828	5.73067	10.5685	3.50099e-08	1.85892e-06	9.20188	Up-regulated
ZNF594	2.23503	5.97598	10.5576	3.54773e-08	1.87547e-06	9.18844	Up-regulated
PCMTD1	1.95787	10.2169	10.5547	3.56063e-08	1.87547e-06	9.18476	Up-regulated
GIN1	2.57011	6.09306	10.5514	3.57465e-08	1.87547e-06	9.18077	Up-regulated
SNHG8	-1.50486	11.4886	-10.5478	3.59055e-08	1.87547e-06	9.17627	Down-regulated
BPNT1	1.78782	6.74808	10.5464	3.59668e-08	1.87547e-06	9.17455	Up-regulated
HVCN1	2.54789	9.63388	10.5454	3.60109e-08	1.87547e-06	9.1733	Up-regulated
CCT6B	-1.75528	7.40296	-10.5438	3.60811e-08	1.87547e-06	9.17133	Down-regulated
PRR5L	2.00581	8.36899	10.5398	3.62589e-08	1.87547e-06	9.16634	Up-regulated
METTL7A	1.87408	11.5102	10.5392	3.62839e-08	1.87547e-06	9.16565	Up-regulated
ZNF609	1.49196	7.49269	10.5389	3.63001e-08	1.87547e-06	9.16519	Up-regulated
ZNF395	-1.4568	10.5268	-10.5347	3.64844e-08	1.87993e-06	9.16006	Down-regulated
DENND2D	2.19414	10.1091	10.5256	3.68929e-08	1.89588e-06	9.14877	Up-regulated
NSF	1.85435	8.46656	10.5094	3.76293e-08	1.92855e-06	9.12872	Up-regulated
HBEGF	-1.65083	9.56748	-10.5071	3.77387e-08	1.929e-06	9.12578	Down-regulated
PPP1R16B	-1.60279	10.9889	-10.5021	3.79705e-08	1.93569e-06	9.11957	Down-regulated
SEMA3C	2.07884	7.13639	10.491	3.84881e-08	1.94387e-06	9.10584	Up-regulated
ZNF804A	1.99507	4.88723	10.4907	3.85037e-08	1.94387e-06	9.10543	Up-regulated
MAP2K4	2.60973	7.83799	10.4904	3.85193e-08	1.94387e-06	9.10502	Up-regulated
MS4A3	3.49448	7.09344	10.49	3.85366e-08	1.94387e-06	9.10456	Up-regulated
HMGXB4	-1.46175	8.53909	-10.4793	3.90468e-08	1.9509e-06	9.09122	Down-regulated
SNX27	1.67786	9.92402	10.4789	3.90641e-08	1.9509e-06	9.09077	Up-regulated
SYCE1L	-1.89412	8.78166	-10.4782	3.90987e-08	1.9509e-06	9.08988	Down-regulated
PPP3CA	1.80513	9.44343	10.4782	3.90994e-08	1.9509e-06	9.08986	Up-regulated
PAPD5	-1.75251	10.8234	-10.4764	3.9185e-08	1.9509e-06	9.08764	Down-regulated
ZC3H12B	-2.11667	10.9928	-10.4652	3.97249e-08	1.97266e-06	9.07376	Down-regulated
HOXA13	-1.94963	7.38227	-10.4616	3.9902e-08	1.97634e-06	9.06925	Down-regulated
TBC1D14	1.72834	10.6487	10.4582	4.00711e-08	1.9796e-06	9.06496	Up-regulated
PPP2CB	1.74792	9.15778	10.4475	4.06027e-08	1.99759e-06	9.05159	Up-regulated
KRT5	-1.33412	8.91699	-10.4463	4.06582e-08	1.99759e-06	9.0502	Down-regulated
TRAF3	-1.39078	9.8999	-10.4432	4.08164e-08	1.99759e-06	9.04626	Down-regulated
MOCS2	1.57095	7.78462	10.4425	4.08523e-08	1.99759e-06	9.04537	Up-regulated
C17orf80	2.00678	4.96353	10.4303	4.14679e-08	2.01865e-06	9.0302	Up-regulated
TM9SF3	1.84989	9.51023	10.4298	4.14936e-08	2.01865e-06	9.02957	Up-regulated
KRTAP2-1	-2.39951	5.76158	-10.4262	4.16782e-08	2.01919e-06	9.02506	Down-regulated
CCNH	-1.81943	11.3873	-10.4232	4.1833e-08	2.01919e-06	9.0213	Down-regulated
KIAA1551	1.95072	11.4675	10.4225	4.18707e-08	2.01919e-06	9.02039	Up-regulated
SYT13	-3.10553	7.15162	-10.4214	4.19261e-08	2.01919e-06	9.01905	Down-regulated
ATG7	1.60135	9.31588	10.4175	4.21305e-08	2.02395e-06	9.01411	Up-regulated
FIG4	2.81672	7.31586	10.4116	4.24344e-08	2.03345e-06	9.00682	Up-regulated
PITX3	-1.89146	10.9301	-10.403	4.28888e-08	2.0501e-06	8.99601	Down-regulated
UGDH	1.63558	7.52978	10.3974	4.31884e-08	2.05929e-06	8.98895	Up-regulated
ZKSCAN4	2.23517	6.10544	10.3929	4.34254e-08	2.06278e-06	8.98339	Up-regulated
PLXDC2	2.08636	7.96633	10.392	4.34767e-08	2.06278e-06	8.98219	Up-regulated
BMP8A	-1.35691	8.80494	-10.3892	4.36255e-08	2.06473e-06	8.97873	Down-regulated
ALG14	1.40281	5.87542	10.3735	4.44777e-08	2.09709e-06	8.95909	Up-regulated
SAP30BP	-1.68293	11.4425	-10.3717	4.45789e-08	2.09709e-06	8.95679	Down-regulated
STK38	1.55688	11.5212	10.3706	4.46377e-08	2.09709e-06	8.95545	Up-regulated
RIMBP3	1.9046	6.27209	10.3607	4.51872e-08	2.11351e-06	8.94303	Up-regulated
ZNF75D	2.26775	6.11286	10.3604	4.52076e-08	2.11351e-06	8.94257	Up-regulated
DUSP10	-2.10078	8.60544	-10.3413	4.62864e-08	2.15512e-06	8.91864	Down-regulated
FRAT2	2.96928	11.1235	10.3379	4.64822e-08	2.15512e-06	8.91435	Up-regulated
ZNF777	-1.58687	8.72538	-10.3369	4.65398e-08	2.15512e-06	8.91309	Down-regulated
TSN	-1.90168	10.5856	-10.3368	4.65474e-08	2.15512e-06	8.91293	Down-regulated
TCHP	2.05391	5.61581	10.3079	4.82475e-08	2.22845e-06	8.87651	Up-regulated
EAF2	3.01946	6.9508	10.301	4.86662e-08	2.24239e-06	8.86773	Up-regulated
ZNF573	2.32206	8.12611	10.2954	4.90015e-08	2.25109e-06	8.86076	Up-regulated
TP53	1.91871	10.397	10.2918	4.92222e-08	2.25109e-06	8.8562	Up-regulated
C2orf43	2.67669	5.96264	10.2908	4.92834e-08	2.25109e-06	8.85494	Up-regulated
PGBD3	-1.7997	7.23624	-10.2902	4.93247e-08	2.25109e-06	8.85409	Down-regulated
TNFSF10	2.23243	11.148	10.2819	4.98347e-08	2.26896e-06	8.84364	Up-regulated
PMS2	1.92939	4.33128	10.2798	4.99621e-08	2.26937e-06	8.84105	Up-regulated
ACBD7	-1.99435	5.57243	-10.2728	5.04028e-08	2.28397e-06	8.83213	Down-regulated
STT3A	1.87279	8.50086	10.2407	5.24604e-08	2.36924e-06	8.7915	Up-regulated
LINC00261	-1.59403	6.13595	-10.2382	5.26284e-08	2.36924e-06	8.78825	Down-regulated
HIPK1	-2.0968	9.93448	-10.2377	5.26552e-08	2.36924e-06	8.78773	Down-regulated
BUD31	-1.4526	12.4033	-10.2167	5.40609e-08	2.42679e-06	8.76097	Down-regulated
EIF1	-1.32887	15.4863	-10.2139	5.42504e-08	2.42961e-06	8.75741	Down-regulated
CPNE1	1.28065	11.106	10.2042	5.49129e-08	2.45354e-06	8.74509	Up-regulated
PECAM1	1.83937	11.5787	10.1962	5.54628e-08	2.47235e-06	8.73496	Up-regulated
NUP155	-1.53129	8.68021	-10.1889	5.5975e-08	2.48156e-06	8.72562	Down-regulated
TRAPPC6B	1.78096	8.5667	10.1888	5.5983e-08	2.48156e-06	8.72548	Up-regulated
AREG	-3.81082	8.02072	-10.1866	5.61401e-08	2.48156e-06	8.72263	Down-regulated
RABEP1	1.77775	9.33122	10.1843	5.63017e-08	2.48156e-06	8.71971	Up-regulated
GALK2	1.40475	7.9171	10.184	5.63166e-08	2.48156e-06	8.71944	Up-regulated
CA11	-1.49274	9.17438	-10.1777	5.67642e-08	2.49554e-06	8.7114	Down-regulated
SELL	2.75766	12.4792	10.1689	5.73953e-08	2.51291e-06	8.70016	Up-regulated
ZNF484	-2.32986	7.64071	-10.1686	5.74214e-08	2.51291e-06	8.6997	Down-regulated
HCP5	2.36506	10.1382	10.1648	5.76929e-08	2.51904e-06	8.69491	Up-regulated
ACTR2	1.42211	12.1079	10.1585	5.81558e-08	2.53348e-06	8.68679	Up-regulated
EPHA2	-1.49966	7.57268	-10.1507	5.87224e-08	2.55007e-06	8.67693	Down-regulated
DTX3L	2.57787	9.29747	10.1491	5.88457e-08	2.55007e-06	8.6748	Up-regulated
LIG4	2.96707	5.23476	10.1479	5.89357e-08	2.55007e-06	8.67325	Up-regulated
SLC46A2	3.27072	8.08076	10.1409	5.9453e-08	2.56666e-06	8.66437	Up-regulated
VPS37A	2.60783	5.02701	10.1354	5.98689e-08	2.57141e-06	8.65728	Up-regulated
FSTL4	-1.8518	8.59015	-10.1349	5.99025e-08	2.57141e-06	8.65671	Down-regulated
ARMC7	1.90728	7.57579	10.1341	5.99657e-08	2.57141e-06	8.65564	Up-regulated
PPP1R21	1.37823	9.505	10.1294	6.03226e-08	2.58095e-06	8.64961	Up-regulated
CTPS1	-1.9978	9.18631	-10.1182	6.11746e-08	2.61157e-06	8.63536	Down-regulated
MED10	-1.57092	10.5019	-10.1069	6.2058e-08	2.6434e-06	8.62078	Down-regulated
NFKBIE	-1.7412	10.9126	-10.1006	6.25539e-08	2.65861e-06	8.6127	Down-regulated
DDX60L	2.08714	9.47077	10.0977	6.27845e-08	2.66251e-06	8.60895	Up-regulated
ARPC5L	-1.35222	12.1049	-10.0902	6.33816e-08	2.68189e-06	8.59933	Down-regulated
MRPL51	2.2902	7.76922	10.0871	6.36277e-08	2.68638e-06	8.59539	Up-regulated
RNF170	1.84976	6.60692	10.0625	6.56378e-08	2.76516e-06	8.56377	Up-regulated
METTL6	2.25301	6.25852	10.0507	6.66284e-08	2.80073e-06	8.54854	Up-regulated
MRPL10	-1.43257	10.3838	-10.0477	6.68825e-08	2.80526e-06	8.54467	Down-regulated
PIGF	1.72715	7.29578	10.0327	6.81631e-08	2.85273e-06	8.52539	Up-regulated
CREBRF	-1.45336	10.4788	-10.0186	6.93968e-08	2.89803e-06	8.50715	Down-regulated
ZNF638	1.60967	10.4932	10.0128	6.99101e-08	2.91312e-06	8.49965	Up-regulated
EFTUD1	2.21774	5.14202	10.0064	7.04799e-08	2.92248e-06	8.4914	Up-regulated
VMP1	2.13603	11.9645	10.0052	7.05879e-08	2.92248e-06	8.48984	Up-regulated
CHML	1.651	6.72843	10.0052	7.0592e-08	2.92248e-06	8.48978	Up-regulated
ZSCAN1	-1.7553	12.694	-10.0009	7.09739e-08	2.93196e-06	8.48429	Down-regulated
RBM47	1.85265	11.0444	9.99906	7.11419e-08	2.93258e-06	8.48189	Up-regulated
AKAP8	-1.5653	11.1365	-9.99372	7.16269e-08	2.94623e-06	8.47498	Down-regulated
ACTL6A	2.5164	7.85467	9.99148	7.1831e-08	2.9483e-06	8.47208	Up-regulated
PIAS2	-1.61376	9.59733	-9.98874	7.20826e-08	2.94896e-06	8.46853	Down-regulated
DPYD	2.58312	8.86042	9.98795	7.21548e-08	2.94896e-06	8.46751	Up-regulated
PIK3AP1	2.75552	9.16647	9.98615	7.23203e-08	2.94944e-06	8.46518	Up-regulated
TNFAIP1	1.45564	7.70671	9.98187	7.27157e-08	2.95435e-06	8.45963	Up-regulated
NUDCD3	1.36586	9.19052	9.98151	7.2749e-08	2.95435e-06	8.45917	Up-regulated
NDUFB6	1.94497	8.77039	9.97549	7.33089e-08	2.97079e-06	8.45137	Up-regulated
TMEM223	1.8814	6.31534	9.96782	7.40294e-08	2.99366e-06	8.44142	Up-regulated
IGFBP5	-2.50845	9.16005	-9.95728	7.50313e-08	3.02673e-06	8.42775	Down-regulated
PIGA	-1.90946	11.0473	-9.95591	7.5163e-08	3.02673e-06	8.42596	Down-regulated
LARP4B	1.84187	9.16164	9.95193	7.55461e-08	3.03578e-06	8.42079	Up-regulated
PEX3	1.93244	6.43546	9.93585	7.71141e-08	3.09083e-06	8.39989	Up-regulated
TMEM65	1.63907	5.51569	9.93459	7.72385e-08	3.09083e-06	8.39825	Up-regulated
BAZ1A	1.95794	9.04999	9.92424	7.82678e-08	3.11783e-06	8.38478	Up-regulated
ZNF827	-2.06163	10.9678	-9.92346	7.83454e-08	3.11783e-06	8.38377	Down-regulated
TRIM35	1.35132	6.72815	9.9229	7.84013e-08	3.11783e-06	8.38305	Up-regulated
LILRA1	2.40399	8.49281	9.92073	7.86197e-08	3.12005e-06	8.38022	Up-regulated
CCND2	1.79364	11.187	9.91685	7.90112e-08	3.1291e-06	8.37516	Up-regulated
MSRB1	3.48616	10.5576	9.91224	7.94792e-08	3.14115e-06	8.36915	Up-regulated
ATP6V1A	1.4112	11.6884	9.90739	7.9974e-08	3.15405e-06	8.36284	Up-regulated
PDZD8	-2.06246	7.73066	-9.90582	8.01348e-08	3.15405e-06	8.36079	Down-regulated
PSPC1	-1.23788	10.1373	-9.90174	8.05552e-08	3.1627e-06	8.35547	Down-regulated
CDC37L1	-1.65	8.12475	-9.90049	8.06845e-08	3.1627e-06	8.35384	Down-regulated
C1orf162	1.87247	11.8643	9.89884	8.08554e-08	3.16293e-06	8.35168	Up-regulated
RASA1	2.60058	7.83222	9.89497	8.12572e-08	3.16673e-06	8.34664	Up-regulated
CASP1	1.58747	11.8474	9.89473	8.1283e-08	3.16673e-06	8.34632	Up-regulated
TMEM60	1.85269	8.90238	9.88467	8.23379e-08	3.20105e-06	8.3332	Up-regulated
PIK3IP1	-2.42871	11.7188	-9.88316	8.24977e-08	3.20105e-06	8.33122	Down-regulated
HMGN2	-1.58815	8.16615	-9.87469	8.34003e-08	3.22306e-06	8.32015	Down-regulated
BANF1	1.77926	10.3668	9.87468	8.34014e-08	3.22306e-06	8.32013	Up-regulated
CDKN2B	2.19112	5.24653	9.86945	8.39637e-08	3.22771e-06	8.3133	Up-regulated
SP3	1.42318	10.8142	9.8678	8.41414e-08	3.22771e-06	8.31114	Up-regulated
TRIM38	1.40947	9.32158	9.86739	8.41856e-08	3.22771e-06	8.31061	Up-regulated
CCT5	1.61544	9.59764	9.8673	8.41953e-08	3.22771e-06	8.31049	Up-regulated
FCER1G	1.53298	14.0899	9.86241	8.47261e-08	3.24158e-06	8.3041	Up-regulated
B3GALT6	1.69208	8.51889	9.857	8.53181e-08	3.25773e-06	8.29701	Up-regulated
RABIF	1.63998	6.9307	9.848	8.63112e-08	3.27477e-06	8.28523	Up-regulated
ZNRF1	1.30813	6.37667	9.84754	8.63624e-08	3.27477e-06	8.28463	Up-regulated
ARV1	2.94582	5.96497	9.84623	8.65081e-08	3.27477e-06	8.28291	Up-regulated
TRMT13	3.19531	5.61793	9.84543	8.65979e-08	3.27477e-06	8.28185	Up-regulated
XAF1	3.60299	7.04766	9.84524	8.66188e-08	3.27477e-06	8.28161	Up-regulated
TMA16	2.99793	5.92397	9.83657	8.7591e-08	3.30501e-06	8.27025	Up-regulated
LAT2	1.92333	11.5106	9.83368	8.79182e-08	3.31084e-06	8.26645	Up-regulated
LRP2BP	-2.54056	8.27889	-9.82113	8.93519e-08	3.35823e-06	8.24999	Down-regulated
SBSPON	-1.873	5.67654	-9.81707	8.98206e-08	3.36924e-06	8.24466	Down-regulated
DPY30	1.67316	10.1631	9.81449	9.01207e-08	3.3739e-06	8.24126	Up-regulated
GTPBP2	1.42598	10.5763	9.80385	9.1367e-08	3.41389e-06	8.22728	Up-regulated
DEPDC1B	1.76514	5.29233	9.78558	9.35499e-08	3.48865e-06	8.20324	Up-regulated
ECD	-1.20823	10.1126	-9.78135	9.40636e-08	3.50099e-06	8.19767	Down-regulated
PRKRIP1	-1.17348	9.54438	-9.77882	9.43711e-08	3.50563e-06	8.19434	Down-regulated
AARS	2.06917	7.36084	9.77718	9.45718e-08	3.50629e-06	8.19218	Up-regulated
CASP6	1.64584	7.39086	9.77153	9.52664e-08	3.52522e-06	8.18473	Up-regulated
CBX1	1.63104	8.5974	9.76662	9.58731e-08	3.54084e-06	8.17826	Up-regulated
OPRL1	1.91605	8.00212	9.7478	9.82413e-08	3.62133e-06	8.15341	Up-regulated
GTF2H5	1.87372	10.0574	9.74405	9.87202e-08	3.63199e-06	8.14846	Up-regulated
HIBCH	1.81327	7.56109	9.74044	9.91836e-08	3.64205e-06	8.14369	Up-regulated
SETD2	-1.30657	12.0217	-9.72689	1.00944e-07	3.69962e-06	8.12577	Down-regulated
CPPED1	2.17661	11.0872	9.71578	1.02413e-07	3.74585e-06	8.11106	Up-regulated
DHCR24	1.70525	6.52216	9.71339	1.02731e-07	3.74585e-06	8.1079	Up-regulated
CDCA3	-1.60089	7.78342	-9.71204	1.02911e-07	3.74585e-06	8.10612	Down-regulated
RMI1	2.83583	6.99413	9.71147	1.02988e-07	3.74585e-06	8.10536	Up-regulated
TOLLIP	1.64113	7.95851	9.70104	1.04394e-07	3.78984e-06	8.09154	Up-regulated
DHTKD1	1.58433	8.47589	9.69542	1.05161e-07	3.81044e-06	8.08409	Up-regulated
HMGCL	1.3034	8.26738	9.69389	1.05372e-07	3.81058e-06	8.08205	Up-regulated
ATP6V0E1	1.36888	13.5682	9.69244	1.0557e-07	3.81058e-06	8.08013	Up-regulated
CYP1B1	4.12103	8.91003	9.69105	1.05761e-07	3.81058e-06	8.07829	Up-regulated
THAP2	2.15106	4.8237	9.68942	1.05986e-07	3.81154e-06	8.07612	Up-regulated
CHIAP2	-1.90893	7.9311	-9.68373	1.06776e-07	3.83274e-06	8.06856	Down-regulated
C1orf64	-1.85314	8.76719	-9.68177	1.07049e-07	3.83536e-06	8.06596	Down-regulated
FAM185A	1.69883	5.7437	9.68012	1.07279e-07	3.83641e-06	8.06378	Up-regulated
VCY1B	-1.94219	9.1629	-9.67526	1.07961e-07	3.85363e-06	8.05732	Down-regulated
NAGK	2.48981	11.4573	9.66952	1.08772e-07	3.87019e-06	8.04969	Up-regulated
ACOX1	2.5309	8.16551	9.66912	1.08829e-07	3.87019e-06	8.04916	Up-regulated
GLTSCR1	-1.38235	10.7832	-9.66497	1.09421e-07	3.88404e-06	8.04363	Down-regulated
SMC3	-1.4798	9.27911	-9.66204	1.0984e-07	3.89166e-06	8.03974	Down-regulated
PDCD6	1.95581	9.03193	9.66063	1.10042e-07	3.89166e-06	8.03787	Up-regulated
MOCS1	-1.24977	11.2567	-9.65894	1.10285e-07	3.89309e-06	8.03562	Down-regulated
DAPP1	1.99702	9.79357	9.6532	1.11115e-07	3.91518e-06	8.02798	Up-regulated
M6PR	1.42346	11.3631	9.65017	1.11556e-07	3.92349e-06	8.02395	Up-regulated
SMARCAL1	1.86835	7.11629	9.64307	1.12597e-07	3.95284e-06	8.01448	Up-regulated
PHF20	-1.31531	8.52314	-9.64007	1.13039e-07	3.96112e-06	8.01049	Down-regulated
MINPP1	2.30205	5.96799	9.63205	1.14231e-07	3.99558e-06	7.9998	Up-regulated
FAM69A	2.40016	7.06242	9.62722	1.14956e-07	4.01363e-06	7.99335	Up-regulated
LMAN2L	2.07754	7.83364	9.61602	1.16655e-07	4.06552e-06	7.9784	Up-regulated
CHST10	-1.43239	7.29005	-9.61266	1.17169e-07	4.07603e-06	7.97392	Down-regulated
PBRM1	1.82012	7.77233	9.60511	1.18335e-07	4.10913e-06	7.96383	Up-regulated
MYCBP	1.49873	9.95525	9.60139	1.18913e-07	4.12175e-06	7.95886	Up-regulated
LARS	1.93443	9.59639	9.59335	1.20174e-07	4.15794e-06	7.94811	Up-regulated
ROCK2	1.51566	8.93176	9.58496	1.21506e-07	4.19644e-06	7.93688	Up-regulated
STAMBP	1.80771	9.6876	9.58273	1.21863e-07	4.20119e-06	7.93389	Up-regulated
AHCYL1	1.53529	11.1182	9.57617	1.22918e-07	4.2172e-06	7.9251	Up-regulated
CSTF3	1.67584	7.55496	9.57578	1.2298e-07	4.2172e-06	7.92459	Up-regulated
PAFAH1B1	1.53914	10.816	9.57574	1.22987e-07	4.2172e-06	7.92453	Up-regulated
FAM122A	2.58398	6.51821	9.57393	1.2328e-07	4.21971e-06	7.9221	Up-regulated
DPAGT1	1.82284	8.69417	9.56986	1.23942e-07	4.2348e-06	7.91664	Up-regulated
SLC38A10	1.28099	10.5515	9.56806	1.24236e-07	4.23727e-06	7.91423	Up-regulated
LOC100129034	2.05173	8.08386	9.56656	1.24481e-07	4.23809e-06	7.91222	Up-regulated
SEC23IP	2.45252	8.28158	9.56419	1.24869e-07	4.24378e-06	7.90905	Up-regulated
ARFRP1	2.21675	7.11953	9.55951	1.25641e-07	4.24858e-06	7.90277	Up-regulated
VPS45	1.65907	9.68058	9.55909	1.2571e-07	4.24858e-06	7.90221	Up-regulated
RAE1	-1.33153	10.9842	-9.55824	1.25851e-07	4.24858e-06	7.90107	Down-regulated
CSNK1E	-1.53563	8.34854	-9.55736	1.25996e-07	4.24858e-06	7.89989	Down-regulated
CASP8AP2	1.64442	7.47129	9.55663	1.26119e-07	4.24858e-06	7.8989	Up-regulated
ALOX5AP	1.93442	12.3306	9.55191	1.26904e-07	4.26753e-06	7.89257	Up-regulated
SNORD36A	-1.29762	9.87232	-9.54754	1.27637e-07	4.27364e-06	7.8867	Down-regulated
CCM2	1.28566	11.8396	9.54748	1.27646e-07	4.27364e-06	7.88663	Up-regulated
ZDHHC16	1.25432	8.03371	9.54684	1.27754e-07	4.27364e-06	7.88576	Up-regulated
FAXC	-1.54636	8.24771	-9.54441	1.28165e-07	4.2799e-06	7.88249	Down-regulated
SEPT7P2	-1.25118	8.71294	-9.54192	1.28586e-07	4.28648e-06	7.87915	Down-regulated
STK3	2.3567	7.73038	9.53625	1.2955e-07	4.31113e-06	7.87154	Up-regulated
DGKG	1.70705	6.16554	9.5324	1.30209e-07	4.3195e-06	7.86636	Up-regulated
HEATR5A	1.70806	6.62692	9.53215	1.30252e-07	4.3195e-06	7.86602	Up-regulated
RCBTB2	1.77767	10.946	9.52757	1.31041e-07	4.33816e-06	7.85987	Up-regulated
MRPL22	-1.4939	11.5076	-9.51498	1.33238e-07	4.40328e-06	7.84292	Down-regulated
TIMP2	2.62507	10.5745	9.50523	1.34965e-07	4.4464e-06	7.82978	Up-regulated
ZNF502	1.35656	5.08112	9.50427	1.35137e-07	4.4464e-06	7.82849	Up-regulated
SLC25A33	-1.89692	8.95381	-9.5028	1.35399e-07	4.4464e-06	7.82651	Down-regulated
BICD2	2.33559	7.77313	9.50177	1.35584e-07	4.4464e-06	7.82512	Up-regulated
EVPL	-2.26788	7.13555	-9.50111	1.35702e-07	4.4464e-06	7.82423	Down-regulated
MAPKAPK2	-1.40284	14.088	-9.49798	1.36266e-07	4.45724e-06	7.82001	Down-regulated
ZNF207	-1.1873	11.3861	-9.49658	1.36518e-07	4.45788e-06	7.81812	Down-regulated
TIMMDC1	2.84346	6.60229	9.49301	1.37164e-07	4.47135e-06	7.81331	Up-regulated
C8orf31	-1.21206	6.28177	-9.48962	1.37781e-07	4.48238e-06	7.80873	Down-regulated
OSTF1	2.54192	10.4104	9.48858	1.3797e-07	4.48238e-06	7.80733	Up-regulated
PRDM2	-1.65579	9.13684	-9.48205	1.39168e-07	4.51367e-06	7.79851	Down-regulated
ARSK	1.82193	6.06755	9.47462	1.40544e-07	4.54624e-06	7.78848	Up-regulated
MTX3	-1.76506	7.47321	-9.47407	1.40647e-07	4.54624e-06	7.78773	Down-regulated
SLC17A6	-2.52771	7.07526	-9.4705	1.41314e-07	4.56012e-06	7.78291	Down-regulated
FAM50B	1.79565	7.04474	9.4689	1.41614e-07	4.5621e-06	7.78075	Up-regulated
JAK2	2.0063	9.34189	9.46275	1.42772e-07	4.58562e-06	7.77244	Up-regulated
UNC45A	1.2286	9.72556	9.46241	1.42838e-07	4.58562e-06	7.77197	Up-regulated
MYL12A	1.45594	15.1618	9.46071	1.4316e-07	4.58562e-06	7.76968	Up-regulated
BCDIN3D	1.7618	5.87644	9.45927	1.43434e-07	4.58562e-06	7.76772	Up-regulated
NT5C1B	-3.14855	5.87113	-9.45871	1.4354e-07	4.58562e-06	7.76697	Down-regulated
CAB39	1.52173	11.7264	9.44919	1.45366e-07	4.63622e-06	7.75408	Up-regulated
CENPBD1	1.63594	6.13644	9.44052	1.47047e-07	4.68207e-06	7.74235	Up-regulated
PRMT6	1.98852	7.56012	9.43752	1.47635e-07	4.69297e-06	7.73828	Up-regulated
SPHK2	2.21529	6.52763	9.42721	1.49672e-07	4.74103e-06	7.7243	Up-regulated
COMMD8	1.29738	9.12303	9.42663	1.49789e-07	4.74103e-06	7.72351	Up-regulated
GFPT1	-1.45341	7.3779	-9.42538	1.50037e-07	4.74103e-06	7.72182	Down-regulated
ITCH	-1.70134	8.89087	-9.42489	1.50136e-07	4.74103e-06	7.72115	Down-regulated
NRIP1	-1.49996	10.2496	-9.42269	1.50575e-07	4.74707e-06	7.71817	Down-regulated
GALNT7	1.97681	8.80743	9.42088	1.50939e-07	4.74768e-06	7.71571	Up-regulated
DPYSL2	2.00496	12.0386	9.42013	1.5109e-07	4.74768e-06	7.71469	Up-regulated
SMU1	1.41743	6.60526	9.41333	1.52462e-07	4.78295e-06	7.70547	Up-regulated
RBM4B	1.88947	9.20794	9.4108	1.52977e-07	4.79127e-06	7.70203	Up-regulated
LCP1	1.3477	15.3861	9.39777	1.55655e-07	4.85985e-06	7.68432	Up-regulated
RABGGTB	-1.77307	11.7926	-9.39768	1.55673e-07	4.85985e-06	7.6842	Down-regulated
RXRA	1.71879	10.1851	9.39572	1.56082e-07	4.86468e-06	7.68153	Up-regulated
HRSP12	1.79627	5.73799	9.38903	1.57479e-07	4.89286e-06	7.67243	Up-regulated
SNORD36C	-1.50878	9.92513	-9.38895	1.57496e-07	4.89286e-06	7.67232	Down-regulated
ARHGAP30	1.26862	12.143	9.38338	1.58671e-07	4.92135e-06	7.66475	Up-regulated
KBTBD6	1.91034	4.93719	9.37901	1.59599e-07	4.94214e-06	7.6588	Up-regulated
NRD1	1.24419	12.5343	9.37115	1.61283e-07	4.98625e-06	7.64809	Up-regulated
IDO2	-1.61983	8.60871	-9.36663	1.6226e-07	5.00838e-06	7.64192	Down-regulated
ICAM1	-2.374	10.4092	-9.3599	1.63727e-07	5.04552e-06	7.63274	Down-regulated
C1R	-1.43861	7.03585	-9.35654	1.64463e-07	5.05947e-06	7.62817	Down-regulated
TMEM154	2.6064	11.3349	9.35543	1.64707e-07	5.05947e-06	7.62665	Up-regulated
CDK2AP2	1.96953	6.20026	9.35292	1.65261e-07	5.06686e-06	7.62323	Up-regulated
PREPL	1.75469	8.88197	9.35195	1.65477e-07	5.06686e-06	7.62189	Up-regulated
SNAPIN	2.2924	8.26256	9.34478	1.6707e-07	5.1075e-06	7.61211	Up-regulated
ATL2	-1.46513	9.76015	-9.33614	1.69015e-07	5.15874e-06	7.6003	Down-regulated
ELK1	-1.54241	14.7986	-9.33147	1.70075e-07	5.18282e-06	7.59393	Down-regulated
CISD1	2.01992	6.75088	9.32709	1.71077e-07	5.2051e-06	7.58793	Up-regulated
SMARCA5	2.72451	7.8985	9.32037	1.72625e-07	5.24387e-06	7.57874	Up-regulated
PRDX3	2.37162	9.49338	9.31819	1.73131e-07	5.24918e-06	7.57575	Up-regulated
C2orf74	1.90958	7.80409	9.31493	1.73889e-07	5.24918e-06	7.5713	Up-regulated
NCAPD2	1.17472	9.20674	9.31464	1.73956e-07	5.24918e-06	7.5709	Up-regulated
GBA	1.60357	9.14261	9.31443	1.74007e-07	5.24918e-06	7.5706	Up-regulated
HSF2	-2.19509	10.9815	-9.31362	1.74195e-07	5.24918e-06	7.5695	Down-regulated
NCEH1	1.70059	8.44854	9.31256	1.74443e-07	5.24918e-06	7.56805	Up-regulated
MSH2	2.0543	5.72621	9.31108	1.74789e-07	5.25134e-06	7.56602	Up-regulated
BHLHE41	1.80425	5.3555	9.30024	1.77352e-07	5.31999e-06	7.55117	Up-regulated
DECR1	1.14042	11.7754	9.29747	1.78014e-07	5.33153e-06	7.54736	Up-regulated
SEC22B	1.73409	8.03761	9.29537	1.78517e-07	5.33823e-06	7.54449	Up-regulated
SPAG5	-1.33981	9.21966	-9.29399	1.78848e-07	5.33981e-06	7.5426	Down-regulated
NEK4	2.70361	6.36611	9.29262	1.79177e-07	5.34131e-06	7.54072	Up-regulated
DYNLL1	1.91592	12.3462	9.29042	1.79709e-07	5.34289e-06	7.53769	Up-regulated
CTBP2	1.79082	7.82219	9.29009	1.79787e-07	5.34289e-06	7.53725	Up-regulated
TMEM19	1.65714	6.76875	9.28521	1.80971e-07	5.36246e-06	7.53055	Up-regulated
HPS5	1.70902	7.09143	9.28476	1.81081e-07	5.36246e-06	7.52993	Up-regulated
SERPINA3	-2.49771	7.82396	-9.28392	1.81285e-07	5.36246e-06	7.52878	Down-regulated
ZFP3	2.10628	6.06489	9.2819	1.81779e-07	5.36877e-06	7.52601	Up-regulated
TBC1D10B	1.26386	10.2787	9.27396	1.83731e-07	5.4181e-06	7.5151	Up-regulated
DNAJC2	-1.75005	10.938	-9.26748	1.85342e-07	5.43809e-06	7.50619	Down-regulated
STAT1	1.47043	10.5645	9.26656	1.85572e-07	5.43809e-06	7.50493	Up-regulated
PAGR1	2.32217	8.58794	9.26605	1.85699e-07	5.43809e-06	7.50423	Up-regulated
ZNF382	1.28682	4.6632	9.26596	1.85721e-07	5.43809e-06	7.5041	Up-regulated
CCDC19	-2.70597	8.04102	-9.26553	1.85828e-07	5.43809e-06	7.50352	Down-regulated
GPR141	2.57916	5.32622	9.25797	1.87732e-07	5.48543e-06	7.49311	Up-regulated
ASH2L	1.44412	8.00009	9.25563	1.88324e-07	5.49436e-06	7.4899	Up-regulated
FOCAD	1.38281	6.51916	9.25322	1.88935e-07	5.49636e-06	7.48659	Up-regulated
RAB36	-1.858	7.10152	-9.2531	1.88966e-07	5.49636e-06	7.48642	Down-regulated
ZNF559	1.67029	8.46597	9.25155	1.89363e-07	5.49955e-06	7.48428	Up-regulated
FBXO43	-1.85206	6.52636	-9.2431	1.91533e-07	5.53534e-06	7.47265	Down-regulated
NAP1L5	-1.71854	7.98911	-9.24289	1.91588e-07	5.53534e-06	7.47236	Down-regulated
EXOSC6	-1.92282	11.8972	-9.24268	1.91641e-07	5.53534e-06	7.47208	Down-regulated
HORMAD1	2.10176	4.96366	9.24169	1.91897e-07	5.53534e-06	7.47071	Up-regulated
PAK1	2.12257	10.6595	9.24114	1.92039e-07	5.53534e-06	7.46996	Up-regulated
DDX39A	-1.68776	12.6494	-9.23781	1.92906e-07	5.55199e-06	7.46536	Down-regulated
TMOD3	1.49782	8.15081	9.23332	1.94078e-07	5.57734e-06	7.45917	Up-regulated
UPK1A	-1.60214	7.85353	-9.23081	1.94738e-07	5.58436e-06	7.45571	Down-regulated
RTN3	1.91903	11.6989	9.23017	1.94905e-07	5.58436e-06	7.45483	Up-regulated
HIGD1A	1.60174	6.91385	9.22381	1.96587e-07	5.6089e-06	7.44606	Up-regulated
TMCC2	1.74826	5.43183	9.22363	1.96636e-07	5.6089e-06	7.44581	Up-regulated
CEP170	2.46183	7.0763	9.22289	1.96833e-07	5.6089e-06	7.44479	Up-regulated
C17orf75	1.26399	6.90318	9.22241	1.9696e-07	5.6089e-06	7.44412	Up-regulated
MYD88	1.72306	10.634	9.22036	1.97507e-07	5.6089e-06	7.44129	Up-regulated
ARNT	1.16034	8.65351	9.22032	1.97517e-07	5.6089e-06	7.44124	Up-regulated
MLLT1	1.2693	10.8552	9.21024	2.00227e-07	5.67743e-06	7.42733	Up-regulated
TMEM164	1.89587	9.86399	9.20277	2.02261e-07	5.72666e-06	7.41701	Up-regulated
CEACAM1	2.74293	6.26898	9.19276	2.05021e-07	5.79624e-06	7.40317	Up-regulated
ATP2B4	1.68415	11.7712	9.18467	2.07281e-07	5.8515e-06	7.39197	Up-regulated
UBE2T	1.66249	6.88959	9.18137	2.08211e-07	5.86799e-06	7.3874	Up-regulated
C16orf52	3.08764	5.82446	9.18042	2.08478e-07	5.86799e-06	7.3861	Up-regulated
DHX40	-1.25838	10.4057	-9.17407	2.10284e-07	5.89697e-06	7.37729	Down-regulated
HAND1	-2.00869	6.40521	-9.17309	2.10563e-07	5.89697e-06	7.37594	Down-regulated
TBRG1	1.88858	5.58128	9.17245	2.10746e-07	5.89697e-06	7.37505	Up-regulated
ARMC10	1.70863	10.0417	9.16995	2.11462e-07	5.89697e-06	7.37158	Up-regulated
CWC27	1.392	8.07193	9.16966	2.11544e-07	5.89697e-06	7.37118	Up-regulated
DCTN5	-1.545	9.78314	-9.16851	2.11874e-07	5.89697e-06	7.3696	Down-regulated
HNRNPH3	-1.42662	13.5245	-9.16837	2.11915e-07	5.89697e-06	7.3694	Down-regulated
SDF2L1	-2.06113	12.1444	-9.16818	2.11969e-07	5.89697e-06	7.36914	Down-regulated
NIT1	1.72553	8.05306	9.15772	2.15003e-07	5.97272e-06	7.35462	Up-regulated
TNFAIP3	-2.54542	13.3499	-9.15664	2.15319e-07	5.97284e-06	7.35313	Down-regulated
SLC7A6OS	1.74935	6.80193	9.15522	2.15734e-07	5.97571e-06	7.35116	Up-regulated
TGFBR1	-1.53387	7.41661	-9.15263	2.16492e-07	5.97835e-06	7.34757	Down-regulated
SOS1	1.5126	8.97899	9.15232	2.16586e-07	5.97835e-06	7.34713	Up-regulated
TDH	-1.33603	6.91982	-9.15171	2.16765e-07	5.97835e-06	7.34629	Down-regulated
ZNF146	1.97655	8.44612	9.15049	2.17125e-07	5.97968e-06	7.34459	Up-regulated
EIF2AK3	-1.86624	10.7588	-9.13503	2.21739e-07	6.09798e-06	7.32312	Down-regulated
RER1	1.09778	10.8869	9.13076	2.23031e-07	6.11345e-06	7.31718	Up-regulated
CDC42EP5	-1.93523	8.98549	-9.13009	2.23233e-07	6.11345e-06	7.31626	Down-regulated
NXT1	-1.37082	9.70399	-9.13001	2.23258e-07	6.11345e-06	7.31614	Down-regulated
RPE	1.39669	6.89298	9.12184	2.25755e-07	6.17301e-06	7.30478	Up-regulated
TRIM11	-1.29767	9.85356	-9.11877	2.26701e-07	6.17748e-06	7.30051	Down-regulated
PAQR8	2.87126	5.64473	9.11824	2.26867e-07	6.17748e-06	7.29976	Up-regulated
CHD2	-1.45315	10.7352	-9.11786	2.26984e-07	6.17748e-06	7.29924	Down-regulated
TNFRSF8	1.92387	8.91123	9.11713	2.27208e-07	6.17748e-06	7.29823	Up-regulated
RGS14	1.33468	11.7621	9.11539	2.27749e-07	6.18343e-06	7.2958	Up-regulated
C21orf59	1.21189	8.7914	9.11343	2.28358e-07	6.19118e-06	7.29308	Up-regulated
SMAD7	-1.39882	10.3315	-9.10938	2.29623e-07	6.21669e-06	7.28743	Down-regulated
BARHL1	-1.34329	7.42442	-9.10605	2.30669e-07	6.23618e-06	7.28279	Down-regulated
RNF13	2.24397	10.5232	9.10057	2.32397e-07	6.27407e-06	7.27516	Up-regulated
GUCY1B3	2.16428	6.55862	9.09275	2.34891e-07	6.32708e-06	7.26426	Up-regulated
HUS1B	-2.01331	6.92202	-9.0919	2.35167e-07	6.32708e-06	7.26306	Down-regulated
ILK	1.54497	12.3651	9.09132	2.35351e-07	6.32708e-06	7.26226	Up-regulated
RELA	-1.30441	13.1157	-9.08999	2.35781e-07	6.32975e-06	7.2604	Down-regulated
TRH	-1.50017	6.91531	-9.08413	2.37674e-07	6.36581e-06	7.25223	Down-regulated
CHM	1.62051	5.68742	9.08378	2.37788e-07	6.36581e-06	7.25174	Up-regulated
TMPO	1.45996	8.85559	9.08173	2.38455e-07	6.37476e-06	7.24888	Up-regulated
C7orf10	-1.61533	8.83907	-9.07384	2.4104e-07	6.43489e-06	7.23786	Down-regulated
SPDYE1	-3.14673	9.83019	-9.07056	2.42126e-07	6.45489e-06	7.23327	Down-regulated
ZFP91	-1.10983	11.7966	-9.06306	2.44623e-07	6.50541e-06	7.22279	Down-regulated
LOC100996465	-1.82425	8.08384	-9.06283	2.447e-07	6.50541e-06	7.22247	Down-regulated
PIP5K1B	1.9232	6.67137	9.06086	2.45359e-07	6.51391e-06	7.21972	Up-regulated
CTNNA1	1.24012	10.095	9.05311	2.47979e-07	6.56682e-06	7.20887	Up-regulated
SLC35A1	1.50457	11.3969	9.05293	2.48037e-07	6.56682e-06	7.20863	Up-regulated
GOLPH3	2.65706	9.62267	9.04863	2.49503e-07	6.59651e-06	7.20261	Up-regulated
ZCCHC6	3.03431	8.82382	9.03487	2.54254e-07	6.71287e-06	7.18333	Up-regulated
OXR1	1.63872	8.41176	9.03276	2.54991e-07	6.72307e-06	7.18038	Up-regulated
LOC100505799	-1.44193	7.97942	-9.03074	2.55701e-07	6.73253e-06	7.17753	Down-regulated
NR1D1	-1.78939	9.05449	-9.0278	2.56733e-07	6.75043e-06	7.17342	Down-regulated
NUP43	2.11841	5.25875	9.02434	2.57954e-07	6.77325e-06	7.16857	Up-regulated
MED24	-1.74568	12.4941	-9.0166	2.60712e-07	6.8363e-06	7.1577	Down-regulated
ZFYVE26	1.37678	7.15121	9.01536	2.61157e-07	6.83862e-06	7.15596	Up-regulated
BRD8	1.63283	8.10446	9.01405	2.61626e-07	6.84155e-06	7.15413	Up-regulated
BAALC	-1.54455	7.81933	-9.01066	2.6285e-07	6.86419e-06	7.14936	Down-regulated
GATAD2B	1.32404	9.15694	9.00954	2.63255e-07	6.8654e-06	7.14778	Up-regulated
THAP5	1.71447	6.75928	9.00641	2.64391e-07	6.8784e-06	7.14338	Up-regulated
ARL13B	2.20575	6.37062	9.00618	2.64471e-07	6.8784e-06	7.14307	Up-regulated
LHFPL3	-3.58815	5.97745	-9.00491	2.64934e-07	6.88109e-06	7.14129	Down-regulated
SUCLA2	1.55179	7.3768	9.00244	2.65838e-07	6.89016e-06	7.13781	Up-regulated
XRCC4	1.54668	6.79613	9.00199	2.66002e-07	6.89016e-06	7.13718	Up-regulated
MBLAC2	1.49504	6.13337	8.99922	2.67015e-07	6.90708e-06	7.13329	Up-regulated
ACSL5	1.65522	9.31944	8.99558	2.68358e-07	6.93247e-06	7.12816	Up-regulated
LOC729678	2.38246	6.29787	8.99313	2.69261e-07	6.94644e-06	7.12473	Up-regulated
SRGAP2	1.94182	8.48981	8.99095	2.70071e-07	6.95699e-06	7.12166	Up-regulated
FBXO22	1.65533	6.976	8.99008	2.70396e-07	6.95699e-06	7.12043	Up-regulated
GART	1.47209	7.30483	8.98769	2.71286e-07	6.97043e-06	7.11708	Up-regulated
THAP8	2.06178	6.97972	8.98673	2.71646e-07	6.97043e-06	7.11572	Up-regulated
SPDYC	-1.48583	11.1094	-8.98445	2.725e-07	6.983e-06	7.11251	Down-regulated
CBFA2T3	1.98651	8.89666	8.98218	2.73352e-07	6.99548e-06	7.10932	Up-regulated
AGPAT9	1.751	9.08046	8.98083	2.73864e-07	6.99923e-06	7.10741	Up-regulated
PSMB10	1.62771	10.8593	8.97115	2.7754e-07	7.08317e-06	7.09378	Up-regulated
MRFAP1L1	1.68143	10.1811	8.97024	2.77887e-07	7.08317e-06	7.0925	Up-regulated
CCNJ	-1.36096	8.83281	-8.96854	2.7854e-07	7.09038e-06	7.09011	Down-regulated
HN1	1.5677	10.8723	8.96589	2.79559e-07	7.10688e-06	7.08637	Up-regulated
NACC2	-1.51093	8.87173	-8.95364	2.84328e-07	7.21854e-06	7.06908	Down-regulated
CRLS1	1.45067	9.31187	8.94483	2.87807e-07	7.29487e-06	7.05665	Up-regulated
CCT8L2	-1.63153	5.06067	-8.94388	2.88185e-07	7.29487e-06	7.05531	Down-regulated
C12orf74	-1.3745	7.9893	-8.94305	2.88517e-07	7.29487e-06	7.05414	Down-regulated
DDA1	-1.19534	10.8457	-8.94182	2.89006e-07	7.29487e-06	7.0524	Down-regulated
DNAJC25	-1.32896	8.03081	-8.94124	2.89237e-07	7.29487e-06	7.05159	Down-regulated
SLC35E3	1.67505	8.33754	8.93813	2.90483e-07	7.31667e-06	7.04719	Up-regulated
C20orf112	-1.50337	11.9447	-8.93224	2.92861e-07	7.36573e-06	7.03886	Down-regulated
CEP104	1.70515	7.77443	8.92991	2.93804e-07	7.36573e-06	7.03557	Up-regulated
C18orf21	-1.07046	9.97995	-8.92972	2.93882e-07	7.36573e-06	7.0353	Down-regulated
MGAT5B	-1.5387	7.29053	-8.92951	2.93968e-07	7.36573e-06	7.035	Down-regulated
NUPL2	1.53479	8.33632	8.92723	2.94895e-07	7.37931e-06	7.03178	Up-regulated
C6orf211	3.08273	5.7388	8.92388	2.96266e-07	7.40394e-06	7.02704	Up-regulated
OXT	-1.64535	8.51948	-8.92057	2.97627e-07	7.42827e-06	7.02236	Down-regulated
ZNF410	-1.57706	11.4883	-8.91347	3.00569e-07	7.48594e-06	7.0123	Down-regulated
TRIP10	-1.58129	8.43695	-8.91311	3.00719e-07	7.48594e-06	7.01179	Down-regulated
OAZ1	1.18745	15.848	8.90655	3.03462e-07	7.54444e-06	7.00251	Up-regulated
HIP1R	-1.32346	10.0707	-8.90159	3.05557e-07	7.58508e-06	6.99547	Down-regulated
SIM1	-1.95956	6.00212	-8.90081	3.05888e-07	7.58508e-06	6.99437	Down-regulated
TMBIM6	1.18433	14.4486	8.89613	3.07878e-07	7.62455e-06	6.98774	Up-regulated
KCNE3	2.07394	8.92017	8.89498	3.08369e-07	7.62686e-06	6.98611	Up-regulated
KANSL2	-1.59591	11.6959	-8.89263	3.09378e-07	7.64197e-06	6.98277	Down-regulated
TRAF3IP2	-1.07065	9.49783	-8.88405	3.13084e-07	7.72355e-06	6.97059	Down-regulated
RSPH6A	-2.05684	9.25401	-8.88273	3.13657e-07	7.72774e-06	6.96872	Down-regulated
PRTFDC1	1.99048	5.44496	8.88003	3.14837e-07	7.74686e-06	6.96489	Up-regulated
FAIM3	1.57956	13.1888	8.87783	3.158e-07	7.75319e-06	6.96176	Up-regulated
PHTF1	1.39197	7.57532	8.87724	3.16057e-07	7.75319e-06	6.96093	Up-regulated
GLT8D1	1.74335	8.44849	8.87667	3.16308e-07	7.75319e-06	6.96012	Up-regulated
RALBP1	1.62543	7.52446	8.87428	3.1736e-07	7.76905e-06	6.95672	Up-regulated
EPB41L4A-AS1	-2.00165	12.1257	-8.87248	3.18155e-07	7.77327e-06	6.95417	Down-regulated
DRD5	-3.87664	7.0721	-8.87205	3.18344e-07	7.77327e-06	6.95356	Down-regulated
ZNF213	1.35273	9.4847	8.87045	3.19054e-07	7.78069e-06	6.95128	Up-regulated
MTHFSD	1.51842	7.32141	8.86773	3.20263e-07	7.80026e-06	6.94741	Up-regulated
UAP1	-1.76366	10.3606	-8.86429	3.218e-07	7.82773e-06	6.94252	Down-regulated
LIMA1	2.63169	6.70237	8.86054	3.23482e-07	7.85869e-06	6.93719	Up-regulated
KDM2A	-1.23814	11.0951	-8.85709	3.2504e-07	7.88653e-06	6.93228	Down-regulated
ELK4	-1.15789	8.14842	-8.85525	3.25873e-07	7.89675e-06	6.92966	Down-regulated
BLNK	1.83242	7.7542	8.85144	3.27603e-07	7.92865e-06	6.92425	Up-regulated
TMEM68	1.58243	6.79423	8.84115	3.32333e-07	8.03299e-06	6.90959	Up-regulated
ZNF138	1.68379	5.13207	8.83708	3.3422e-07	8.06842e-06	6.9038	Up-regulated
PRDM7	-1.6319	7.50531	-8.8351	3.35146e-07	8.0806e-06	6.90097	Down-regulated
HOXD8	-2.40076	8.21142	-8.8305	3.37299e-07	8.1223e-06	6.89442	Down-regulated
RNF14	1.39244	7.70171	8.82944	3.37799e-07	8.12413e-06	6.8929	Up-regulated
CD83	-2.9369	10.7798	-8.82743	3.3875e-07	8.13679e-06	6.89003	Down-regulated
TMEM183A	-1.25404	11.3677	-8.82642	3.39227e-07	8.13806e-06	6.88859	Down-regulated
IFI35	1.38569	11.0957	8.82169	3.41473e-07	8.1817e-06	6.88184	Up-regulated
TMEM99	-1.84168	12.7911	-8.81874	3.42881e-07	8.20518e-06	6.87763	Down-regulated
PTEN	1.35284	12.4007	8.8169	3.43764e-07	8.20608e-06	6.875	Up-regulated
ADRM1	-1.18488	11.8523	-8.81687	3.43775e-07	8.20608e-06	6.87497	Down-regulated
C16orf88	2.7507	6.09993	8.81589	3.44249e-07	8.20717e-06	6.87356	Up-regulated
SFXN1	-1.52828	9.4696	-8.81338	3.45457e-07	8.22457e-06	6.86998	Down-regulated
SMUG1	1.38885	7.99067	8.81259	3.45837e-07	8.22457e-06	6.86885	Up-regulated
TRMT1L	3.393	6.46857	8.81063	3.46786e-07	8.23692e-06	6.86605	Up-regulated
PHF15	-1.55989	10.0813	-8.80724	3.48429e-07	8.2657e-06	6.86122	Down-regulated
NEK7	2.73118	7.32141	8.80532	3.49365e-07	8.27767e-06	6.85847	Up-regulated
MX2	1.8124	10.5688	8.80141	3.51281e-07	8.31279e-06	6.85288	Up-regulated
SERPINF1	-1.81422	8.17368	-8.79976	3.5209e-07	8.32165e-06	6.85053	Down-regulated
ELOVL6	1.36749	6.33189	8.79784	3.53036e-07	8.33374e-06	6.84778	Up-regulated
SLC15A2	2.00892	6.09058	8.7933	3.55287e-07	8.36782e-06	6.84128	Up-regulated
FLI1	2.50455	8.96502	8.79317	3.55353e-07	8.36782e-06	6.84109	Up-regulated
UBE2J2	1.32944	7.71132	8.78782	3.58019e-07	8.42025e-06	6.83345	Up-regulated
CHRAC1	-1.35226	7.9264	-8.78209	3.609e-07	8.47761e-06	6.82525	Down-regulated
GTF2E1	2.10518	7.98265	8.77783	3.6306e-07	8.51791e-06	6.81915	Up-regulated
MED6	-1.24424	11.4816	-8.77245	3.65807e-07	8.57187e-06	6.81144	Down-regulated
PPP1R11	1.91336	10.1223	8.76732	3.68446e-07	8.62316e-06	6.80409	Up-regulated
TMEM71	2.16508	9.73287	8.76557	3.69348e-07	8.63373e-06	6.80158	Up-regulated
ZNF655	-1.29691	10.477	-8.76405	3.70136e-07	8.63698e-06	6.7994	Down-regulated
PDCD11	1.77088	6.8962	8.76357	3.70388e-07	8.63698e-06	6.79871	Up-regulated
TRAPPC1	1.23982	12.3429	8.75509	3.74818e-07	8.7204e-06	6.78655	Up-regulated
CBL	2.18082	8.65987	8.75476	3.74993e-07	8.7204e-06	6.78607	Up-regulated
BCAM	-1.44359	13.7068	-8.75412	3.7533e-07	8.7204e-06	6.78515	Down-regulated
RPS6KA1	1.4311	11.7861	8.75187	3.76515e-07	8.73734e-06	6.78192	Up-regulated
ABAT	1.54358	7.35686	8.74975	3.77639e-07	8.75283e-06	6.77887	Up-regulated
TPO	-1.86542	8.12632	-8.74746	3.78853e-07	8.77036e-06	6.77559	Down-regulated
SPDYE6	-3.07574	9.92353	-8.74413	3.8063e-07	8.80087e-06	6.7708	Down-regulated
GLYATL1	-1.60365	7.22327	-8.741	3.82306e-07	8.82897e-06	6.76631	Down-regulated
PDE1B	-1.45374	8.31171	-8.73657	3.84693e-07	8.86535e-06	6.75994	Down-regulated
RAC3	-1.70079	7.67432	-8.7359	3.85051e-07	8.86535e-06	6.75899	Down-regulated
WDR86	-1.6435	11.9868	-8.7355	3.85269e-07	8.86535e-06	6.75841	Down-regulated
TNFRSF13C	-1.39405	8.52452	-8.73345	3.86382e-07	8.87678e-06	6.75546	Down-regulated
N4BP2L1	1.86983	8.71896	8.73288	3.86692e-07	8.87678e-06	6.75464	Up-regulated
TRIM13	-1.30225	9.54517	-8.7308	3.87821e-07	8.89205e-06	6.75166	Down-regulated
FUCA1	1.68641	9.22353	8.72757	3.89588e-07	8.92189e-06	6.74701	Up-regulated
HNRNPF	1.36935	11.4965	8.72369	3.91717e-07	8.94626e-06	6.74143	Up-regulated
BHLHE40	-1.61127	12.4338	-8.72281	3.92204e-07	8.94626e-06	6.74016	Down-regulated
MAPK1	1.39481	9.41377	8.72246	3.92395e-07	8.94626e-06	6.73967	Up-regulated
SPIB	2.35051	9.34919	8.72148	3.9294e-07	8.94626e-06	6.73824	Up-regulated
RBM12	1.64628	7.09729	8.72099	3.93212e-07	8.94626e-06	6.73754	Up-regulated
IST1	-1.25302	13.4579	-8.72055	3.93452e-07	8.94626e-06	6.73691	Down-regulated
RPGR	-2.06203	8.20041	-8.71682	3.9552e-07	8.97669e-06	6.73155	Down-regulated
CCR3	3.33289	7.90372	8.71588	3.96045e-07	8.97669e-06	6.73019	Up-regulated
RAPGEF3	-2.60287	7.9119	-8.71464	3.9674e-07	8.97669e-06	6.7284	Down-regulated
LRFN4	-1.49393	9.72079	-8.71394	3.9713e-07	8.97669e-06	6.72739	Down-regulated
NXNL2	-1.40379	8.92385	-8.71393	3.97132e-07	8.97669e-06	6.72739	Down-regulated
VSX2	-1.61839	7.53054	-8.71128	3.98619e-07	8.99969e-06	6.72356	Down-regulated
CRIPT	1.77673	7.45965	8.70793	4.00503e-07	9.03159e-06	6.71874	Up-regulated
EHMT1	-1.1047	7.95785	-8.70594	4.01626e-07	9.04626e-06	6.71588	Down-regulated
CLEC4E	3.0888	5.30179	8.70029	4.04838e-07	9.10147e-06	6.70773	Up-regulated
PDIA3	-2.11034	8.31414	-8.69996	4.05027e-07	9.10147e-06	6.70725	Down-regulated
MRM1	2.00762	6.4421	8.69553	4.07563e-07	9.13896e-06	6.70086	Up-regulated
MAP1S	-1.36559	12.5752	-8.6946	4.08099e-07	9.13896e-06	6.69952	Down-regulated
KLHL36	-1.62374	8.91613	-8.69455	4.08125e-07	9.13896e-06	6.69945	Down-regulated
SSH2	1.52445	10.0909	8.68838	4.11691e-07	9.20576e-06	6.69055	Up-regulated
FAM173B	2.1942	6.66112	8.68773	4.12069e-07	9.20576e-06	6.68961	Up-regulated
PARG	2.117	7.07239	8.68549	4.13371e-07	9.22409e-06	6.68638	Up-regulated
ZSWIM6	2.31586	8.66849	8.68464	4.13871e-07	9.2245e-06	6.68515	Up-regulated
GPATCH3	-1.32766	8.53378	-8.68137	4.1578e-07	9.25631e-06	6.68044	Down-regulated
STMN2	-1.58607	9.88919	-8.67799	4.17769e-07	9.28978e-06	6.67556	Down-regulated
SLC25A24	2.74514	7.71278	8.67673	4.18516e-07	9.29561e-06	6.67373	Up-regulated
SERBP1	1.42605	9.94139	8.6757	4.19123e-07	9.29832e-06	6.67224	Up-regulated
C4orf46	-1.24616	8.2896	-8.67289	4.20789e-07	9.32449e-06	6.66819	Down-regulated
SEPSECS	-1.64262	9.61479	-8.6687	4.23287e-07	9.36902e-06	6.66213	Down-regulated
HLA-J	-1.68873	11.4742	-8.66674	4.24463e-07	9.38422e-06	6.65929	Down-regulated
RAP2A	1.41451	9.61647	8.6586	4.29371e-07	9.4804e-06	6.64753	Up-regulated
YLPM1	-1.30024	7.83166	-8.65777	4.29877e-07	9.4804e-06	6.64632	Down-regulated
RB1	2.97367	8.29973	8.65679	4.30475e-07	9.4804e-06	6.6449	Up-regulated
JMJD6	-2.0373	9.34618	-8.6557	4.31138e-07	9.4804e-06	6.64332	Down-regulated
SLC11A2	-1.46948	9.53416	-8.65545	4.31287e-07	9.4804e-06	6.64297	Down-regulated
PHF23	1.58289	8.83786	8.65012	4.34551e-07	9.53458e-06	6.63525	Up-regulated
IMP4	-1.17731	10.4441	-8.64981	4.34746e-07	9.53458e-06	6.63479	Down-regulated
SLC10A7	-1.82378	11.2318	-8.64824	4.35709e-07	9.54226e-06	6.63253	Down-regulated
RP9	-1.33974	10.0786	-8.64762	4.36093e-07	9.54226e-06	6.63163	Down-regulated
CNot significant1	1.0902	10.3811	8.64562	4.37331e-07	9.55846e-06	6.62873	Up-regulated
SIVA1	-1.36854	11.4491	-8.64481	4.37832e-07	9.5585e-06	6.62756	Down-regulated
TRNT1	1.57244	8.04984	8.64337	4.38727e-07	9.56546e-06	6.62547	Up-regulated
RCSD1	1.8088	11.3422	8.64234	4.39366e-07	9.56546e-06	6.62398	Up-regulated
TOE1	-1.11631	8.68103	-8.64146	4.39914e-07	9.56546e-06	6.6227	Down-regulated
PCTP	1.83978	7.82568	8.64108	4.40147e-07	9.56546e-06	6.62216	Up-regulated
MRPL27	1.18341	9.60176	8.63819	4.41951e-07	9.58036e-06	6.61797	Up-regulated
ZNF518A	1.91996	6.45213	8.63777	4.42214e-07	9.58036e-06	6.61737	Up-regulated
DUSP8	-2.2834	10.4634	-8.6375	4.42385e-07	9.58036e-06	6.61697	Down-regulated
RPN1	1.15946	12.6581	8.63679	4.42832e-07	9.58036e-06	6.61594	Up-regulated
TRAPPC12	1.19619	9.22664	8.62922	4.47606e-07	9.67131e-06	6.60496	Up-regulated
ZNF322	1.41023	7.72831	8.62853	4.48045e-07	9.67131e-06	6.60396	Up-regulated
SNAI1	-1.74019	7.23547	-8.62396	4.50956e-07	9.71511e-06	6.59733	Down-regulated
NCOA3	1.46352	10.4542	8.62348	4.51259e-07	9.71511e-06	6.59664	Up-regulated
CSNK1G3	-1.12003	9.11664	-8.62265	4.51795e-07	9.71511e-06	6.59543	Down-regulated
CFL2	-1.21282	8.98203	-8.62217	4.52101e-07	9.71511e-06	6.59474	Down-regulated
TAF4	1.82939	9.04157	8.61959	4.53759e-07	9.73982e-06	6.59099	Up-regulated
FASTKD5	-1.37205	10.5531	-8.61264	4.58252e-07	9.82185e-06	6.58091	Down-regulated
CYBB	2.24267	12.4445	8.6121	4.58606e-07	9.82185e-06	6.58012	Up-regulated
FAM198B	3.14758	9.04568	8.60964	4.60209e-07	9.84518e-06	6.57654	Up-regulated
NDUFA9	-1.59109	11.1653	-8.60757	4.61561e-07	9.86311e-06	6.57354	Down-regulated
FAM181A	-1.37354	8.56733	-8.60422	4.63766e-07	9.89319e-06	6.56867	Down-regulated
UNK	-1.50375	14.3324	-8.60325	4.64402e-07	9.89319e-06	6.56726	Down-regulated
RTN4RL1	-2.01257	8.14437	-8.60224	4.6507e-07	9.89319e-06	6.56579	Down-regulated
POLR1C	-1.52419	9.55492	-8.6017	4.65426e-07	9.89319e-06	6.56501	Down-regulated
WDR12	1.37377	6.52882	8.60151	4.6555e-07	9.89319e-06	6.56474	Up-regulated
SLC43A3	1.94989	9.35226	8.59868	4.6743e-07	9.92215e-06	6.56061	Up-regulated
CABP4	-1.20264	6.77626	-8.59479	4.70019e-07	9.96607e-06	6.55496	Down-regulated
SLC37A2	1.86301	6.18244	8.58729	4.75055e-07	1.00617e-05	6.54405	Up-regulated
TNFRSF6B	-1.61693	11.7262	-8.58093	4.79371e-07	1.01419e-05	6.53479	Down-regulated
SPRYD3	1.55023	7.47847	8.57945	4.80384e-07	1.01522e-05	6.53263	Up-regulated
CCDC97	1.17692	8.83553	8.57407	4.84076e-07	1.02189e-05	6.52479	Up-regulated
ATP11C	2.34183	6.88147	8.57023	4.86729e-07	1.02636e-05	6.5192	Up-regulated
FAM117A	1.50199	11.389	8.5666	4.89252e-07	1.03055e-05	6.51391	Up-regulated
FLJ13224	-1.67149	7.03495	-8.5637	4.91276e-07	1.03367e-05	6.50968	Down-regulated
BBS7	1.68517	6.00772	8.55534	4.97163e-07	1.04491e-05	6.49749	Up-regulated
CD300LB	1.77157	8.8292	8.55421	4.97969e-07	1.04546e-05	6.49583	Up-regulated
KIAA0930	1.60638	10.9279	8.54771	5.02604e-07	1.05404e-05	6.48634	Up-regulated
CASP10	1.54762	8.21435	8.54601	5.03824e-07	1.05544e-05	6.48386	Up-regulated
FAM133B	-1.10963	10.4862	-8.536	5.11072e-07	1.06945e-05	6.46924	Down-regulated
NDUFA8	1.45703	9.67141	8.53524	5.11629e-07	1.06945e-05	6.46813	Up-regulated
DUSP15	-2.36699	6.84318	-8.53272	5.13475e-07	1.07214e-05	6.46444	Down-regulated
KIAA1217	-1.96544	6.80476	-8.5263	5.18202e-07	1.0799e-05	6.45506	Down-regulated
VASP	1.72172	12.3345	8.52479	5.19322e-07	1.0799e-05	6.45285	Up-regulated
RAB27A	3.34996	8.23837	8.5245	5.1954e-07	1.0799e-05	6.45242	Up-regulated
IKZF5	-2.04285	8.87441	-8.52387	5.20008e-07	1.0799e-05	6.45149	Down-regulated
PDLIM5	1.29456	7.34043	8.52277	5.20823e-07	1.0799e-05	6.44989	Up-regulated
MS4A2	3.06411	5.75582	8.52263	5.20929e-07	1.0799e-05	6.44968	Up-regulated
FAM171B	-1.35225	6.27515	-8.52186	5.21501e-07	1.0799e-05	6.44856	Down-regulated
CSF1R	2.05705	12.2494	8.52094	5.22188e-07	1.0799e-05	6.44721	Up-regulated
ACSS2	-1.7038	11.5474	-8.52017	5.22767e-07	1.0799e-05	6.44608	Down-regulated
ZNF781	1.49352	4.78462	8.51904	5.23608e-07	1.0799e-05	6.44443	Up-regulated
BMF	-1.52353	10.1484	-8.51891	5.23706e-07	1.0799e-05	6.44424	Down-regulated
CEBPD	1.62166	13.5716	8.51839	5.24097e-07	1.0799e-05	6.44348	Up-regulated
TCL1A	2.63708	10.0994	8.51783	5.24515e-07	1.0799e-05	6.44266	Up-regulated
SPCS2	-1.12137	8.17664	-8.51589	5.25975e-07	1.08112e-05	6.43981	Down-regulated
HDHD1	1.43722	9.72205	8.51555	5.26232e-07	1.08112e-05	6.43931	Up-regulated
GLIPR1	2.81779	9.48646	8.5048	5.34385e-07	1.09669e-05	6.42357	Up-regulated
WDR91	-1.13904	8.70637	-8.50213	5.3643e-07	1.09971e-05	6.41966	Down-regulated
SCRN3	2.40169	4.89429	8.49899	5.38853e-07	1.1035e-05	6.41505	Up-regulated
TTC9C	1.77769	7.50714	8.49521	5.41776e-07	1.1083e-05	6.40951	Up-regulated
CRB1	-1.28415	5.75135	-8.49025	5.45637e-07	1.11501e-05	6.40224	Down-regulated
UBAP2L	-1.19733	10.8484	-8.48231	5.51889e-07	1.12585e-05	6.39057	Down-regulated
TLR2	1.84094	11.9654	8.48202	5.52115e-07	1.12585e-05	6.39015	Up-regulated
LCN10	1.86382	6.10197	8.47515	5.57587e-07	1.1358e-05	6.38006	Up-regulated
TTC5	1.66664	7.69659	8.47241	5.5978e-07	1.13901e-05	6.37604	Up-regulated
DLEU7	1.80679	5.13069	8.4717	5.60356e-07	1.13901e-05	6.37498	Up-regulated
CER1	-1.34345	7.17985	-8.46556	5.65311e-07	1.14764e-05	6.36597	Down-regulated
CT45A5	-1.67633	11.6697	-8.46497	5.65795e-07	1.14764e-05	6.36509	Down-regulated
PDSS2	1.39258	7.67331	8.4575	5.71894e-07	1.15855e-05	6.35411	Up-regulated
TMEM222	-1.10189	10.4593	-8.45596	5.73167e-07	1.15855e-05	6.35184	Down-regulated
CNPY2	1.37176	10.7941	8.45584	5.73265e-07	1.15855e-05	6.35166	Up-regulated
PMF1	-1.07897	10.9057	-8.45544	5.73594e-07	1.15855e-05	6.35107	Down-regulated
STEAP2	-1.86436	7.62726	-8.45012	5.77996e-07	1.16621e-05	6.34325	Down-regulated
KIAA0513	1.42243	11.0468	8.44491	5.82341e-07	1.17355e-05	6.33558	Up-regulated
MYL5	-1.36682	8.16496	-8.4443	5.82856e-07	1.17355e-05	6.33467	Down-regulated
PTGFRN	1.36527	4.37405	8.44183	5.84931e-07	1.176e-05	6.33103	Up-regulated
FRAT1	1.6544	9.16332	8.44139	5.85298e-07	1.176e-05	6.33039	Up-regulated
IBA57	-1.12164	8.44701	-8.43929	5.87067e-07	1.17831e-05	6.3273	Down-regulated
GATA2	2.19172	8.51262	8.43672	5.89244e-07	1.18145e-05	6.32351	Up-regulated
ADCY7	1.97665	10.5426	8.43281	5.92569e-07	1.18681e-05	6.31775	Up-regulated
RNF167	1.60883	9.76494	8.43212	5.93158e-07	1.18681e-05	6.31673	Up-regulated
ALDH1A1	2.3324	8.99697	8.43072	5.94359e-07	1.18742e-05	6.31466	Up-regulated
NDUFB3	1.27639	10.53	8.43032	5.94702e-07	1.18742e-05	6.31407	Up-regulated
C14orf142	2.47964	6.91107	8.4246	5.99621e-07	1.19514e-05	6.30563	Up-regulated
ZNF582	1.73473	4.57782	8.42438	5.99813e-07	1.19514e-05	6.3053	Up-regulated
C5orf22	1.66397	6.88351	8.42286	6.0113e-07	1.19652e-05	6.30306	Up-regulated
CAT	2.7487	9.05539	8.4208	6.02911e-07	1.19882e-05	6.30003	Up-regulated
KDM4B	1.68763	11.2091	8.41981	6.03775e-07	1.19929e-05	6.29856	Up-regulated
NCF2	1.92485	13.2092	8.41786	6.05474e-07	1.20055e-05	6.29568	Up-regulated
CDK7	-1.1358	9.55455	-8.41753	6.05766e-07	1.20055e-05	6.29519	Down-regulated
GLCE	2.61406	6.69809	8.41666	6.06523e-07	1.20055e-05	6.29391	Up-regulated
NUDT16P1	2.03751	6.80789	8.4155	6.07536e-07	1.20055e-05	6.2922	Up-regulated
ZDHHC21	1.94352	5.05907	8.4155	6.0754e-07	1.20055e-05	6.29219	Up-regulated
DPY19L1	1.242	8.84219	8.41372	6.09103e-07	1.2024e-05	6.28956	Up-regulated
ASIC3	-1.49838	8.40803	-8.41012	6.1227e-07	1.20741e-05	6.28425	Down-regulated
DHRS7B	1.38207	8.30988	8.40553	6.16341e-07	1.21419e-05	6.27746	Up-regulated
UNC50	1.61826	9.31622	8.40334	6.1829e-07	1.21557e-05	6.27423	Up-regulated
GABPB1	-1.78865	8.6998	-8.40331	6.18314e-07	1.21557e-05	6.27419	Down-regulated
TFB1M	1.80338	4.78977	8.40164	6.19811e-07	1.21727e-05	6.27171	Up-regulated
TARS2	1.78619	5.14714	8.39638	6.24535e-07	1.22465e-05	6.26394	Up-regulated
NBL1	-2.33482	7.79847	-8.39603	6.24849e-07	1.22465e-05	6.26342	Down-regulated
MON1A	1.7501	6.76836	8.39232	6.2821e-07	1.22998e-05	6.25793	Up-regulated
GPR171	1.74713	9.13839	8.39027	6.30072e-07	1.23237e-05	6.2549	Up-regulated
DDX24	-1.59323	11.5979	-8.38687	6.33175e-07	1.23718e-05	6.24986	Down-regulated
SUPT6H	-1.47395	10.6624	-8.38601	6.3396e-07	1.23723e-05	6.2486	Down-regulated
DDX17	1.38216	14.306	8.38538	6.34535e-07	1.23723e-05	6.24767	Up-regulated
TEX29	-1.24054	6.40516	-8.38473	6.35137e-07	1.23723e-05	6.2467	Down-regulated
PSMB2	1.16314	10.0403	8.38382	6.35976e-07	1.2376e-05	6.24534	Up-regulated
FAM183B	-2.37528	5.35598	-8.37975	6.3973e-07	1.24364e-05	6.23932	Down-regulated
CECR1	1.31144	13.1987	8.37766	6.41662e-07	1.24614e-05	6.23623	Up-regulated
RHO	-2.03057	5.35071	-8.3719	6.47032e-07	1.25485e-05	6.22769	Down-regulated
FPR2	4.5965	7.8873	8.37134	6.47555e-07	1.25485e-05	6.22686	Up-regulated
PRPSAP1	1.35049	9.15503	8.37074	6.48114e-07	1.25485e-05	6.22598	Up-regulated
TNFAIP8	1.50231	10.2854	8.36476	6.53751e-07	1.26385e-05	6.21711	Up-regulated
RPL27A	-1.98263	7.79338	-8.36442	6.54078e-07	1.26385e-05	6.2166	Down-regulated
COA4	1.5005	9.73064	8.36124	6.57096e-07	1.2684e-05	6.21188	Up-regulated
PCA3	-1.94405	12.6418	-8.3596	6.58653e-07	1.2699e-05	6.20946	Down-regulated
ZNF641	1.46342	6.51997	8.35903	6.59198e-07	1.2699e-05	6.20861	Up-regulated
EXD2	1.60452	5.94124	8.35648	6.61644e-07	1.27333e-05	6.20482	Up-regulated
C3orf38	-1.40402	9.38568	-8.35427	6.63767e-07	1.27567e-05	6.20154	Down-regulated
PRR5	-1.30777	9.64497	-8.35354	6.6446e-07	1.27567e-05	6.20047	Down-regulated
U2AF1	-1.276	12.4916	-8.35271	6.6526e-07	1.27567e-05	6.19923	Down-regulated
STARD8	1.18638	7.74144	8.35192	6.66026e-07	1.27567e-05	6.19805	Up-regulated
ZNF821	-1.36923	7.56662	-8.35176	6.66186e-07	1.27567e-05	6.19781	Down-regulated
AP1S2	1.29109	13.5266	8.35101	6.66909e-07	1.27578e-05	6.1967	Up-regulated
TP53RK	1.65026	5.43707	8.34446	6.73271e-07	1.28667e-05	6.18697	Up-regulated
NDUFV2	-1.23917	12.8951	-8.3401	6.7754e-07	1.29354e-05	6.1805	Down-regulated
ST8SIA1	2.41004	5.67684	8.33773	6.79872e-07	1.29564e-05	6.17698	Up-regulated
ZNF710	1.45841	9.15187	8.33761	6.79995e-07	1.29564e-05	6.17679	Up-regulated
RNF126	-1.3817	12.0321	-8.33634	6.81247e-07	1.29674e-05	6.17491	Down-regulated
C6orf226	-1.26607	11.1025	-8.33482	6.82748e-07	1.2983e-05	6.17265	Down-regulated
SRSF3	-1.09486	12.5714	-8.33324	6.84321e-07	1.30001e-05	6.1703	Down-regulated
CHST15	2.18626	10.2011	8.32955	6.87999e-07	1.3057e-05	6.1648	Up-regulated
NAPEPLD	-1.78167	7.17102	-8.32655	6.91002e-07	1.3101e-05	6.16034	Down-regulated
NEK1	1.79752	6.06071	8.32564	6.91916e-07	1.31054e-05	6.15899	Up-regulated
ZNF507	-1.47208	7.07781	-8.31946	6.98156e-07	1.32105e-05	6.14979	Down-regulated
PLA2G4A	2.18951	6.16805	8.31585	7.01822e-07	1.32668e-05	6.14443	Up-regulated
ERMN	-1.59653	11.9574	-8.3126	7.05154e-07	1.33054e-05	6.13957	Down-regulated
IL2RG	1.37621	13.5293	8.3125	7.05254e-07	1.33054e-05	6.13943	Up-regulated
MDM4	-1.39131	12.0045	-8.30861	7.09258e-07	1.33499e-05	6.13363	Down-regulated
VPS72	1.45399	9.41591	8.30842	7.0945e-07	1.33499e-05	6.13335	Up-regulated
ADRB2	1.96182	8.48111	8.30775	7.10142e-07	1.33499e-05	6.13235	Up-regulated
DBNL	1.24002	12.5462	8.3075	7.10397e-07	1.33499e-05	6.13198	Up-regulated
ABHD3	2.13957	8.75924	8.30373	7.14304e-07	1.34082e-05	6.12637	Up-regulated
MTFP1	-1.48276	9.72155	-8.30316	7.149e-07	1.34082e-05	6.12551	Down-regulated
RAB22A	1.85688	8.82231	8.30188	7.16233e-07	1.34201e-05	6.1236	Up-regulated
PYGO2	1.56197	7.32199	8.29757	7.20742e-07	1.34914e-05	6.11717	Up-regulated
ACLY	1.341	10.9772	8.29579	7.22613e-07	1.35132e-05	6.11452	Up-regulated
DLX3	-1.85555	7.1864	-8.29162	7.27013e-07	1.35822e-05	6.1083	Down-regulated
NADK	2.96178	7.1853	8.29074	7.27944e-07	1.35864e-05	6.10699	Up-regulated
TMCO6	1.26218	8.10476	8.28704	7.31882e-07	1.36466e-05	6.10146	Up-regulated
MOAP1	-1.54464	11.7801	-8.28603	7.32961e-07	1.36534e-05	6.09995	Down-regulated
PDE6D	1.11207	8.53983	8.28466	7.34419e-07	1.36673e-05	6.09791	Up-regulated
CCDC157	-1.31008	7.72604	-8.27663	7.43072e-07	1.37906e-05	6.08591	Down-regulated
VBP1	1.2286	10.543	8.27616	7.43577e-07	1.37906e-05	6.08522	Up-regulated
ITIH5	-1.19972	7.3937	-8.27603	7.4372e-07	1.37906e-05	6.08502	Down-regulated
MIRLET7BHG	1.85324	6.01488	8.27584	7.43922e-07	1.37906e-05	6.08474	Up-regulated
PRG2	-2.00536	6.57117	-8.27494	7.44905e-07	1.37955e-05	6.08339	Down-regulated
FEZ2	1.84232	8.4883	8.27287	7.47156e-07	1.38238e-05	6.0803	Up-regulated
USP14	-1.16961	10.0803	-8.27189	7.48229e-07	1.38303e-05	6.07883	Down-regulated
CARD18	-2.13314	4.46055	-8.27068	7.49551e-07	1.38414e-05	6.07702	Down-regulated
IFI44L	-2.04215	10.7619	-8.2688	7.51609e-07	1.38661e-05	6.07421	Down-regulated
GTF2B	-1.1095	11.9319	-8.26744	7.53099e-07	1.38802e-05	6.07218	Down-regulated
CD1A	1.56913	6.00544	8.26613	7.5454e-07	1.38934e-05	6.07022	Up-regulated
TBXAS1	1.27381	11.5902	8.26367	7.57258e-07	1.39168e-05	6.06654	Up-regulated
CRISPLD2	2.83767	9.29926	8.26275	7.58278e-07	1.39168e-05	6.06516	Up-regulated
C5orf51	1.66808	7.70542	8.26266	7.58368e-07	1.39168e-05	6.06503	Up-regulated
FGR	1.3216	14.0183	8.26235	7.58715e-07	1.39168e-05	6.06457	Up-regulated
CT47A8	-1.74614	11.2892	-8.26095	7.60263e-07	1.39319e-05	6.06248	Down-regulated
SLC27A3	1.14572	9.88103	8.257	7.64672e-07	1.39916e-05	6.05655	Up-regulated
DAAM1	1.53326	8.33254	8.25672	7.64984e-07	1.39916e-05	6.05613	Up-regulated
MN1	-1.88186	6.72219	-8.25348	7.68614e-07	1.40396e-05	6.05128	Down-regulated
APLNR	-1.26137	7.35194	-8.25307	7.69074e-07	1.40396e-05	6.05067	Down-regulated
GABRG2	-2.16386	7.79504	-8.24917	7.73467e-07	1.41064e-05	6.04483	Down-regulated
RAB6C	1.66898	9.97282	8.24634	7.76669e-07	1.41513e-05	6.0406	Up-regulated
RCVRN	-1.62362	6.55616	-8.24225	7.81331e-07	1.42228e-05	6.03447	Down-regulated
DNAJC13	2.05077	7.80942	8.23943	7.84563e-07	1.4268e-05	6.03024	Up-regulated
STX6	1.53467	6.77263	8.23561	7.8896e-07	1.43344e-05	6.02451	Up-regulated
GZF1	-1.44788	7.55326	-8.23329	7.91635e-07	1.43694e-05	6.02104	Down-regulated
KDM5B	-1.24056	9.14703	-8.23098	7.94316e-07	1.44044e-05	6.01758	Down-regulated
FBLN5	2.97877	6.1728	8.22582	8.00349e-07	1.44987e-05	6.00983	Up-regulated
ANKRD34B	2.30297	5.74833	8.22524	8.01028e-07	1.44987e-05	6.00896	Up-regulated
TNFAIP8L2	2.2404	8.15425	8.22361	8.02933e-07	1.45096e-05	6.00652	Up-regulated
NFKBIB	-1.25593	13.0592	-8.223	8.03653e-07	1.45096e-05	6.0056	Down-regulated
CSRNP2	2.10786	5.95591	8.22279	8.03903e-07	1.45096e-05	6.00528	Up-regulated
GRPEL1	-1.26568	9.12309	-8.2221	8.04718e-07	1.45107e-05	6.00425	Down-regulated
S1PR4	1.88129	9.51727	8.22089	8.06148e-07	1.45228e-05	6.00243	Up-regulated
ARIH1	-1.31068	10.3451	-8.21881	8.08603e-07	1.45533e-05	5.99931	Down-regulated
SMIM7	1.24236	8.76601	8.21737	8.1031e-07	1.45704e-05	5.99715	Up-regulated
ZNF628	-1.4279	7.38266	-8.20775	8.21819e-07	1.47501e-05	5.9827	Down-regulated
RLF	-1.77608	9.03508	-8.20773	8.21843e-07	1.47501e-05	5.98267	Down-regulated
PTPLB	2.1405	4.27576	8.20202	8.28759e-07	1.48603e-05	5.97408	Up-regulated
ZNF280A	-2.05471	7.56227	-8.19824	8.3337e-07	1.492e-05	5.96839	Down-regulated
SNIP1	-1.42561	8.47209	-8.19802	8.33643e-07	1.492e-05	5.96806	Down-regulated
APBA1	-1.28493	8.45801	-8.19401	8.38559e-07	1.49918e-05	5.96203	Down-regulated
BEST1	2.82544	7.19846	8.19347	8.39223e-07	1.49918e-05	5.96122	Up-regulated
C9	-2.46939	5.47551	-8.19129	8.41919e-07	1.5026e-05	5.95793	Down-regulated
RPL10L	-1.37169	13.7932	-8.1901	8.43394e-07	1.50383e-05	5.95614	Down-regulated
HFE	1.76076	6.02746	8.18892	8.44849e-07	1.50425e-05	5.95437	Up-regulated
DDX58	1.61039	7.52596	8.1886	8.45248e-07	1.50425e-05	5.95389	Up-regulated
DERL2	-1.01258	10.719	-8.18801	8.45984e-07	1.50425e-05	5.953	Down-regulated
CIRBP	-1.50967	14.7701	-8.18606	8.48407e-07	1.50692e-05	5.95007	Down-regulated
ZFYVE16	2.36706	7.58706	8.18554	8.49059e-07	1.50692e-05	5.94928	Up-regulated
ZNF18	-1.44874	9.63124	-8.18389	8.51121e-07	1.50853e-05	5.94679	Down-regulated
TRAF6	-1.23283	7.91659	-8.18355	8.51538e-07	1.50853e-05	5.94629	Down-regulated
LUC7L	-1.1497	9.92872	-8.18069	8.55126e-07	1.51349e-05	5.94198	Down-regulated
FAM46C	-1.63228	9.78798	-8.17607	8.60954e-07	1.5224e-05	5.93502	Down-regulated
KIAA0020	1.45047	7.61643	8.1748	8.62564e-07	1.52338e-05	5.93311	Up-regulated
NLRP12	2.50002	9.15944	8.17438	8.63102e-07	1.52338e-05	5.93247	Up-regulated
HR	-1.48157	6.4403	-8.17363	8.64047e-07	1.52365e-05	5.93135	Down-regulated
CCR1	1.74817	11.3376	8.17179	8.66396e-07	1.52639e-05	5.92856	Up-regulated
OLIG3	-1.32956	6.32672	-8.16871	8.70324e-07	1.5319e-05	5.92393	Down-regulated
BCL7C	-1.49859	12.1501	-8.16062	8.80747e-07	1.54875e-05	5.91172	Down-regulated
SAC3D1	1.72945	8.03054	8.15971	8.81928e-07	1.54875e-05	5.91035	Up-regulated
RMDN2	1.07881	6.79211	8.15941	8.82325e-07	1.54875e-05	5.90989	Up-regulated
MED26	-1.27179	10.8164	-8.15447	8.88764e-07	1.55863e-05	5.90244	Down-regulated
AP1S3	-2.41056	6.55599	-8.15093	8.93411e-07	1.56535e-05	5.89709	Down-regulated
NEU4	-2.35422	6.53651	-8.14877	8.96263e-07	1.56891e-05	5.89383	Down-regulated
GMPR2	1.56049	9.85217	8.14076	9.0691e-07	1.5861e-05	5.88172	Up-regulated
TSR2	-1.01568	11.1414	-8.13981	9.08178e-07	1.58687e-05	5.88029	Down-regulated
MYOM3	-1.51862	7.13114	-8.13112	9.19899e-07	1.60544e-05	5.86715	Down-regulated
PRKAR2B	2.22023	11.614	8.13069	9.20483e-07	1.60544e-05	5.8665	Up-regulated
HNRNPAB	1.35948	11.199	8.12715	9.25299e-07	1.61238e-05	5.86115	Up-regulated
AGAP1	-1.66613	7.9112	-8.11772	9.38276e-07	1.6335e-05	5.84687	Down-regulated
PDHB	1.77495	7.90306	8.11181	9.46511e-07	1.64475e-05	5.83791	Up-regulated
ST6GAL1	1.72398	12.3823	8.11046	9.48404e-07	1.64475e-05	5.83586	Up-regulated
MCM3	1.25089	9.4451	8.11031	9.48614e-07	1.64475e-05	5.83564	Up-regulated
ICK	1.90582	6.4899	8.11031	9.48617e-07	1.64475e-05	5.83563	Up-regulated
FAM114A2	1.66815	7.60533	8.11001	9.49028e-07	1.64475e-05	5.83519	Up-regulated
BRWD1	-1.2304	9.1483	-8.10776	9.52188e-07	1.64575e-05	5.83178	Down-regulated
LOC101060385	-2.71046	6.24614	-8.10766	9.5234e-07	1.64575e-05	5.83162	Down-regulated
TMEM43	1.44575	9.56996	8.1076	9.52425e-07	1.64575e-05	5.83153	Up-regulated
MPP1	1.39672	11.9633	8.10716	9.53035e-07	1.64575e-05	5.83087	Up-regulated
EGLN2	1.44374	10.109	8.10579	9.54975e-07	1.64761e-05	5.82879	Up-regulated
LMBR1	1.50036	6.29169	8.10502	9.56056e-07	1.64799e-05	5.82763	Up-regulated
TXNDC15	2.7817	5.09874	8.10287	9.59098e-07	1.65175e-05	5.82437	Up-regulated
FNBP1L	1.42271	5.6225	8.10129	9.61351e-07	1.65365e-05	5.82197	Up-regulated
CCR2	3.02893	7.00347	8.10053	9.62426e-07	1.65365e-05	5.82082	Up-regulated
LPXN	1.55633	11.0491	8.10028	9.62789e-07	1.65365e-05	5.82043	Up-regulated
VCAN	2.34641	12.916	8.09951	9.63885e-07	1.65405e-05	5.81927	Up-regulated
WBP1L	2.23409	8.30406	8.09696	9.67523e-07	1.65881e-05	5.81541	Up-regulated
OSTM1	2.05928	7.4214	8.09528	9.69937e-07	1.66146e-05	5.81285	Up-regulated
KCTD21	1.63599	5.91278	8.09024	9.77204e-07	1.67242e-05	5.8052	Up-regulated
RPS4Y2	-1.35932	7.59818	-8.08903	9.78952e-07	1.67391e-05	5.80337	Down-regulated
TLN1	1.46249	14.0163	8.08824	9.80095e-07	1.67437e-05	5.80217	Up-regulated
TECPR2	2.28408	7.35954	8.07885	9.93831e-07	1.69633e-05	5.7879	Up-regulated
CTSA	1.21829	13.5723	8.07807	9.94973e-07	1.69676e-05	5.78673	Up-regulated
TDRKH	1.52216	5.36233	8.07159	1.00458e-06	1.71163e-05	5.77687	Up-regulated
IPCEF1	2.42869	7.52691	8.06995	1.00703e-06	1.71427e-05	5.77438	Up-regulated
BCL7B	-1.13611	10.7124	-8.06886	1.00866e-06	1.71553e-05	5.77272	Down-regulated
ZNF780A	1.91458	6.24977	8.06306	1.01738e-06	1.72792e-05	5.76389	Up-regulated
CCR8	-1.45127	6.44549	-8.06282	1.01775e-06	1.72792e-05	5.76352	Down-regulated
KIF25	-1.60603	6.46988	-8.05766	1.02556e-06	1.73745e-05	5.75568	Down-regulated
USP3	-1.24905	12.7106	-8.05757	1.0257e-06	1.73745e-05	5.75554	Down-regulated
UBE2A	1.01955	10.6104	8.05732	1.02608e-06	1.73745e-05	5.75516	Up-regulated
DUSP18	1.33956	9.85538	8.05033	1.03679e-06	1.75355e-05	5.74452	Up-regulated
FRY	2.20284	8.9784	8.04992	1.03742e-06	1.75355e-05	5.7439	Up-regulated
MYO15A	-2.12492	6.12555	-8.04927	1.03842e-06	1.7537e-05	5.74291	Down-regulated
SARDH	-1.34863	9.02195	-8.04603	1.04343e-06	1.76061e-05	5.73797	Down-regulated
HIP1	2.08842	6.35182	8.04273	1.04857e-06	1.76772e-05	5.73294	Up-regulated
MRPL24	1.19713	9.36626	8.04137	1.05068e-06	1.76973e-05	5.73087	Up-regulated
GAB4	-1.6216	5.97228	-8.04078	1.05161e-06	1.76974e-05	5.72996	Down-regulated
RAB31	1.18219	11.564	8.03831	1.05549e-06	1.7747e-05	5.7262	Up-regulated
TMSB4X	1.131	16.5266	8.03683	1.05781e-06	1.77705e-05	5.72394	Up-regulated
USP25	1.52587	7.38797	8.03593	1.05922e-06	1.77786e-05	5.72257	Up-regulated
RCAN1	1.74737	6.86012	8.03263	1.06444e-06	1.78505e-05	5.71754	Up-regulated
DACH1	1.4738	6.56464	8.03037	1.06803e-06	1.78951e-05	5.71409	Up-regulated
KCNK13	1.29478	5.2425	8.02976	1.06899e-06	1.78956e-05	5.71316	Up-regulated
RAB2A	-1.16838	11.1761	-8.02916	1.06994e-06	1.78958e-05	5.71225	Down-regulated
CLP1	-1.44639	9.64125	-8.02816	1.07155e-06	1.79002e-05	5.71071	Down-regulated
TFCP2L1	-1.38865	7.00462	-8.02724	1.07301e-06	1.79002e-05	5.70931	Down-regulated
ERCC6L	-1.31423	5.96595	-8.02679	1.07372e-06	1.79002e-05	5.70863	Down-regulated
TRNP1	-1.37775	7.74923	-8.02617	1.07471e-06	1.79002e-05	5.70768	Down-regulated
NGF	-1.26945	5.56626	-8.02607	1.07487e-06	1.79002e-05	5.70753	Down-regulated
TOR1B	1.10804	9.66477	8.02285	1.08004e-06	1.79707e-05	5.70262	Up-regulated
JRKL	1.5482	6.80305	8.01887	1.08647e-06	1.80484e-05	5.69653	Up-regulated
UTP6	2.13717	7.43235	8.01879	1.0866e-06	1.80484e-05	5.69641	Up-regulated
DHRS3	-1.98791	10.7375	-8.01741	1.08884e-06	1.807e-05	5.6943	Down-regulated
TPM4	1.79782	11.0909	8.01253	1.09678e-06	1.8186e-05	5.68685	Up-regulated
LILRB2	1.28823	12.9922	8.01052	1.10007e-06	1.82249e-05	5.68377	Up-regulated
CMAS	1.42709	9.05196	8.00859	1.10324e-06	1.82539e-05	5.68083	Up-regulated
KCNRG	-1.28336	8.02938	-8.00829	1.10373e-06	1.82539e-05	5.68037	Down-regulated
STYK1	2.13667	4.58036	8.00429	1.11034e-06	1.83474e-05	5.67425	Up-regulated
MAD2L1BP	-1.08826	9.72765	-7.99923	1.11874e-06	1.84703e-05	5.66652	Down-regulated
FARSA	1.8476	8.096	7.99846	1.12002e-06	1.84756e-05	5.66534	Up-regulated
NET1	-1.88751	8.54111	-7.99372	1.12798e-06	1.85908e-05	5.65808	Down-regulated
TRPM1	-1.22735	6.30953	-7.99195	1.13096e-06	1.86239e-05	5.65538	Down-regulated
DMRT3	-1.50107	6.62942	-7.99054	1.13335e-06	1.86472e-05	5.65322	Down-regulated
LY75	2.21812	8.94702	7.98982	1.13456e-06	1.86511e-05	5.65212	Up-regulated
IFI16	2.01991	9.80546	7.98625	1.14063e-06	1.87349e-05	5.64665	Up-regulated
TRA2A	-1.54883	12.2127	-7.9839	1.14465e-06	1.87791e-05	5.64304	Down-regulated
FCGR2B	1.76764	6.67883	7.98339	1.14552e-06	1.87791e-05	5.64227	Up-regulated
SLC33A1	1.63771	8.49455	7.98295	1.14626e-06	1.87791e-05	5.6416	Up-regulated
BCORL1	1.36177	8.30711	7.98003	1.15127e-06	1.88451e-05	5.63713	Up-regulated
DUSP5P1	-1.82402	6.88833	-7.97657	1.15724e-06	1.89267e-05	5.63182	Down-regulated
DOK1	1.42231	9.01661	7.975	1.15997e-06	1.8955e-05	5.62941	Up-regulated
CMKLR1	1.69384	7.90702	7.97301	1.16342e-06	1.89952e-05	5.62637	Up-regulated
ANKIB1	1.19379	7.30033	7.96961	1.16935e-06	1.90759e-05	5.62115	Up-regulated
SYNGR3	-1.49669	7.59396	-7.96555	1.17647e-06	1.91757e-05	5.61492	Down-regulated
TMEM251	1.34098	8.06124	7.96216	1.18246e-06	1.92569e-05	5.60972	Up-regulated
NARG2	1.54443	8.09828	7.96123	1.18411e-06	1.92675e-05	5.60829	Up-regulated
APBA2	-2.14864	10.4563	-7.96028	1.18579e-06	1.92783e-05	5.60684	Down-regulated
CD101	1.5954	9.28963	7.95861	1.18875e-06	1.93101e-05	5.60428	Up-regulated
ANKRD46	1.73795	7.07853	7.95705	1.19154e-06	1.9339e-05	5.60188	Up-regulated
MTSS1	1.32506	10.7287	7.95506	1.19509e-06	1.93802e-05	5.59883	Up-regulated
LTA	-1.88904	8.76885	-7.95374	1.19745e-06	1.94022e-05	5.5968	Down-regulated
MBP	1.50589	10.3861	7.95104	1.20231e-06	1.94644e-05	5.59265	Up-regulated
JRK	1.12895	6.5881	7.95	1.20418e-06	1.94782e-05	5.59105	Up-regulated
ZC3H18	-1.1285	11.899	-7.94939	1.20528e-06	1.94796e-05	5.59011	Down-regulated
STX17	1.31177	6.37851	7.94856	1.20678e-06	1.94874e-05	5.58884	Up-regulated
DLL4	-1.19547	7.92805	-7.9448	1.21359e-06	1.95772e-05	5.58307	Down-regulated
ASF1A	2.49852	7.02322	7.94437	1.21438e-06	1.95772e-05	5.5824	Up-regulated
DCK	2.35119	6.85233	7.94279	1.21726e-06	1.96072e-05	5.57997	Up-regulated
HS3ST3A1	-1.51655	8.58944	-7.94149	1.21964e-06	1.96223e-05	5.57797	Down-regulated
NKRF	-1.20524	8.70495	-7.94115	1.22025e-06	1.96223e-05	5.57745	Down-regulated
NFE2L1	1.26658	8.79662	7.94059	1.22129e-06	1.96225e-05	5.57658	Up-regulated
ZNF644	-1.38558	10.3147	-7.93944	1.2234e-06	1.96399e-05	5.57481	Down-regulated
DNAAF2	1.33372	7.86679	7.93721	1.22748e-06	1.96841e-05	5.5714	Up-regulated
CASP5	-1.86267	9.30251	-7.93682	1.2282e-06	1.96841e-05	5.5708	Down-regulated
TNFRSF17	3.2128	7.70823	7.9356	1.23045e-06	1.97037e-05	5.56892	Up-regulated
INTS3	1.17163	9.83301	7.93434	1.23278e-06	1.97245e-05	5.56698	Up-regulated
LOC100505918	-2.12334	6.92173	-7.93224	1.23666e-06	1.97595e-05	5.56375	Down-regulated
ENPP3	1.6336	5.80909	7.93156	1.23792e-06	1.97595e-05	5.56271	Up-regulated
SERAC1	1.82467	6.11012	7.93149	1.23806e-06	1.97595e-05	5.56259	Up-regulated
VEGFC	1.60097	4.71343	7.9227	1.25451e-06	2.00054e-05	5.54906	Up-regulated
GTPBP1	-1.4046	8.32652	-7.92134	1.25707e-06	2.00295e-05	5.54697	Down-regulated
CIDEB	2.15401	6.44049	7.91923	1.26106e-06	2.00765e-05	5.54372	Up-regulated
ACTN1	1.37872	11.8274	7.91786	1.26366e-06	2.00934e-05	5.54161	Up-regulated
KLHL28	-0.97579	9.47102	-7.91756	1.26422e-06	2.00934e-05	5.54115	Down-regulated
DHDDS	1.25556	6.89891	7.91514	1.26883e-06	2.01459e-05	5.53742	Up-regulated
MGST3	1.56548	9.73281	7.91472	1.26963e-06	2.01459e-05	5.53677	Up-regulated
ELMO3	1.08453	5.98222	7.90803	1.28245e-06	2.03193e-05	5.52647	Up-regulated
MAPT-IT1	-1.37714	8.15117	-7.90772	1.28305e-06	2.03193e-05	5.52599	Down-regulated
TRERF1	1.38472	7.26918	7.90737	1.28374e-06	2.03193e-05	5.52544	Up-regulated
SNX10	1.95484	10.4099	7.90678	1.28486e-06	2.03203e-05	5.52454	Up-regulated
CRABP2	-1.18289	8.3878	-7.9047	1.2889e-06	2.03674e-05	5.52132	Down-regulated
TM6SF1	1.91693	8.89816	7.90192	1.29429e-06	2.04258e-05	5.51705	Up-regulated
SPATA2	-1.14692	7.72753	-7.9017	1.29473e-06	2.04258e-05	5.5167	Down-regulated
LCLAT1	1.48005	7.82694	7.89926	1.29948e-06	2.0484e-05	5.51294	Up-regulated
ANAPC10	1.57939	4.37432	7.8959	1.30606e-06	2.05707e-05	5.50776	Up-regulated
PLD1	1.86524	4.5622	7.89439	1.30903e-06	2.06006e-05	5.50543	Up-regulated
C17orf59	1.07149	9.47078	7.88864	1.32042e-06	2.07387e-05	5.49654	Up-regulated
VPS37B	-1.26435	11.3924	-7.88833	1.32103e-06	2.07387e-05	5.49607	Down-regulated
ZNF674	2.25179	5.45701	7.88832	1.32105e-06	2.07387e-05	5.49605	Up-regulated
REEP6	-1.35144	7.22136	-7.88477	1.32813e-06	2.08327e-05	5.49058	Down-regulated
FSTL1	2.29125	8.78454	7.88411	1.32946e-06	2.08365e-05	5.48955	Up-regulated
DHX35	-1.17745	8.71738	-7.88084	1.33602e-06	2.09222e-05	5.4845	Down-regulated
RAB5B	1.3913	12.3097	7.87772	1.34232e-06	2.10038e-05	5.47967	Up-regulated
DISP1	1.57264	5.78857	7.87616	1.34547e-06	2.10359e-05	5.47727	Up-regulated
IDO1	2.51303	6.01151	7.87439	1.34906e-06	2.10626e-05	5.47453	Up-regulated
SLC24A4	3.07449	6.79083	7.87424	1.34938e-06	2.10626e-05	5.47429	Up-regulated
TSPAN2	2.05728	7.57275	7.87131	1.35535e-06	2.11385e-05	5.46977	Up-regulated
TMEM131	1.36726	9.92507	7.8698	1.35843e-06	2.11695e-05	5.46743	Up-regulated
HAUS2	-1.38516	7.35699	-7.86516	1.36797e-06	2.13008e-05	5.46026	Down-regulated
FBXO33	-1.37646	10.5352	-7.86213	1.37424e-06	2.13811e-05	5.45557	Down-regulated
44990	-1.52195	6.5576	-7.85503	1.38905e-06	2.15939e-05	5.44457	Down-regulated
ARID3B	-1.2611	11.8646	-7.85333	1.39262e-06	2.16281e-05	5.44194	Down-regulated
CR1	1.81986	10.4932	7.85291	1.39351e-06	2.16281e-05	5.44129	Up-regulated
PTER	1.94609	7.26879	7.85041	1.39877e-06	2.16922e-05	5.43742	Up-regulated
NKD2	-1.07769	6.71063	-7.84726	1.40543e-06	2.1778e-05	5.43255	Down-regulated
SRSF1	1.37186	9.08922	7.84666	1.40671e-06	2.17801e-05	5.43162	Up-regulated
NAGA	1.50111	10.8868	7.84438	1.41158e-06	2.18379e-05	5.42807	Up-regulated
MCM8	1.50588	6.07401	7.84314	1.41422e-06	2.18612e-05	5.42615	Up-regulated
C7orf49	1.48325	7.21454	7.84218	1.41628e-06	2.18752e-05	5.42466	Up-regulated
CDC14B	1.71026	8.77933	7.84116	1.41846e-06	2.18906e-05	5.42308	Up-regulated
FBXO31	-1.33317	8.64159	-7.84065	1.41956e-06	2.18906e-05	5.42229	Down-regulated
VNN2	3.02763	11.472	7.8398	1.42137e-06	2.19009e-05	5.42098	Up-regulated
PLA2G4D	-1.25638	5.46542	-7.83673	1.42798e-06	2.19657e-05	5.41622	Down-regulated
CECR2	-2.1335	5.89006	-7.83638	1.42875e-06	2.19657e-05	5.41567	Down-regulated
IL2RB	1.15829	10.0439	7.83626	1.42901e-06	2.19657e-05	5.41548	Up-regulated
ACTL6B	-1.61798	8.65961	-7.83354	1.43489e-06	2.20384e-05	5.41127	Down-regulated
TMEM253	-2.08846	6.15827	-7.82917	1.44441e-06	2.21668e-05	5.40449	Down-regulated
SDPR	2.45047	11.3953	7.82376	1.45628e-06	2.23311e-05	5.39609	Up-regulated
WBSCR22	-1.24808	10.2001	-7.82108	1.46219e-06	2.24039e-05	5.39193	Down-regulated
NABP1	2.93674	5.47867	7.8181	1.46881e-06	2.24873e-05	5.3873	Up-regulated
TCN1	2.76319	7.70787	7.81708	1.47109e-06	2.25043e-05	5.38571	Up-regulated
BEAN1	-1.79362	8.43759	-7.80796	1.49155e-06	2.27991e-05	5.37154	Down-regulated
MIR600HG	1.80044	5.34056	7.80614	1.49568e-06	2.2844e-05	5.36871	Up-regulated
WIF1	-2.04188	5.06064	-7.80475	1.49882e-06	2.28737e-05	5.36656	Down-regulated
C16orf55	1.42361	5.44415	7.80192	1.50527e-06	2.29505e-05	5.36215	Up-regulated
TSNAXIP1	-3.08388	6.61305	-7.80149	1.50624e-06	2.29505e-05	5.36149	Down-regulated
IPO8	2.35117	6.52793	7.79895	1.51207e-06	2.3021e-05	5.35752	Up-regulated
PIGX	1.70309	7.68474	7.79836	1.51341e-06	2.30231e-05	5.35661	Up-regulated
LBR	1.00702	12.5365	7.79438	1.52259e-06	2.31443e-05	5.35042	Up-regulated
MRPS22	-1.18232	11.0231	-7.79121	1.52993e-06	2.32375e-05	5.34548	Down-regulated
PHF1	-1.20804	11.6007	-7.78887	1.53537e-06	2.32604e-05	5.34184	Down-regulated
CHTOP	1.06121	11.6014	7.78843	1.53639e-06	2.32604e-05	5.34116	Up-regulated
RINL	1.52677	8.81973	7.78794	1.53754e-06	2.32604e-05	5.34039	Up-regulated
TIGD5	1.18	8.03863	7.7879	1.53763e-06	2.32604e-05	5.34033	Up-regulated
DUSP19	1.65684	4.8193	7.78749	1.53859e-06	2.32604e-05	5.33969	Up-regulated
LOC727849	-1.46646	8.35933	-7.78744	1.53872e-06	2.32604e-05	5.3396	Down-regulated
SRRT	-1.19082	13.4408	-7.78453	1.54551e-06	2.33447e-05	5.33508	Down-regulated
PGBD1	-1.2049	6.52096	-7.77746	1.5622e-06	2.35781e-05	5.32407	Down-regulated
PIM3	-1.57728	13.589	-7.76928	1.58175e-06	2.38544e-05	5.31131	Down-regulated
CMC1	1.43811	7.66696	7.76633	1.58887e-06	2.39155e-05	5.3067	Up-regulated
TIPARP	-1.40619	10.3722	-7.7657	1.59038e-06	2.39155e-05	5.30573	Down-regulated
ZFYVE20	-1.4404	7.1266	-7.7656	1.59063e-06	2.39155e-05	5.30557	Down-regulated
UBXN2B	3.08338	7.23825	7.76507	1.59192e-06	2.39155e-05	5.30473	Up-regulated
GRIA3	-3.21452	5.25446	-7.76502	1.59204e-06	2.39155e-05	5.30466	Down-regulated
LSM6	1.02478	10.5875	7.76374	1.59513e-06	2.39432e-05	5.30266	Up-regulated
ZNF879	1.95733	5.59858	7.76231	1.59861e-06	2.39598e-05	5.30043	Up-regulated
SCML1	-2.04573	8.60323	-7.76226	1.59874e-06	2.39598e-05	5.30035	Down-regulated
TRMT112	0.939621	12.0789	7.76152	1.60053e-06	2.39601e-05	5.2992	Up-regulated
RUNX3	-1.27478	14.3429	-7.76122	1.60126e-06	2.39601e-05	5.29873	Down-regulated
SYT6	-2.96845	8.08481	-7.75672	1.61225e-06	2.41058e-05	5.29171	Down-regulated
ZXDB	-1.50515	9.46173	-7.7555	1.61525e-06	2.41318e-05	5.28981	Down-regulated
TBC1D21	-1.77359	5.09736	-7.75447	1.6178e-06	2.4151e-05	5.28819	Down-regulated
C1orf191	-2.45738	6.09767	-7.75343	1.62036e-06	2.41705e-05	5.28656	Down-regulated
CLUAP1	1.40304	6.31389	7.7528	1.62191e-06	2.41748e-05	5.28558	Up-regulated
BPTF	1.57481	5.35972	7.74737	1.63539e-06	2.43568e-05	5.27709	Up-regulated
CDC26	1.83745	7.22179	7.74632	1.638e-06	2.43766e-05	5.27546	Up-regulated
DNAJC19	1.34017	7.04479	7.74418	1.64335e-06	2.44374e-05	5.27211	Up-regulated
L3MBTL3	-1.16335	9.19773	-7.7435	1.64505e-06	2.44437e-05	5.27105	Down-regulated
MINOS1	1.09344	11.7016	7.73953	1.65502e-06	2.45728e-05	5.26485	Up-regulated
CDK5RAP1	-1.25423	11.0246	-7.73882	1.65683e-06	2.45768e-05	5.26373	Down-regulated
PLXNC1	3.78356	6.71586	7.73841	1.65785e-06	2.45768e-05	5.2631	Up-regulated
HDAC10	-1.26707	13.2622	-7.73778	1.65944e-06	2.45813e-05	5.26211	Down-regulated
NUP98	-1.134	9.4741	-7.73551	1.66522e-06	2.46428e-05	5.25855	Down-regulated
MTMR12	1.33583	9.52478	7.73513	1.66617e-06	2.46428e-05	5.25796	Up-regulated
ACOT2	-1.21829	8.16768	-7.73334	1.67072e-06	2.46912e-05	5.25516	Down-regulated
PNO1	-1.15993	8.53243	-7.73248	1.67291e-06	2.47045e-05	5.25382	Down-regulated
TNFRSF21	-2.25714	7.99933	-7.72966	1.68013e-06	2.47919e-05	5.2494	Down-regulated
CHP1	-1.44559	7.83094	-7.72831	1.68358e-06	2.48238e-05	5.2473	Down-regulated
CCDC126	1.37271	7.61496	7.72725	1.68631e-06	2.48449e-05	5.24563	Up-regulated
KCNK12	-1.78659	7.82878	-7.7267	1.68774e-06	2.48469e-05	5.24476	Down-regulated
ACN9	2.16334	6.89338	7.72515	1.69173e-06	2.48865e-05	5.24234	Up-regulated
ZNF653	1.60398	5.36842	7.72225	1.69923e-06	2.49777e-05	5.2378	Up-regulated
PRKACB	1.35721	10.4825	7.71899	1.7077e-06	2.50746e-05	5.2327	Up-regulated
PMEPA1	1.88835	5.80838	7.71871	1.70845e-06	2.50746e-05	5.23225	Up-regulated
TSSC4	-1.40298	8.48375	-7.71373	1.72149e-06	2.52418e-05	5.22445	Down-regulated
ZNF546	1.45389	4.38905	7.71324	1.72276e-06	2.52418e-05	5.22369	Up-regulated
RAB11FIP2	-1.24848	10.2508	-7.71285	1.72379e-06	2.52418e-05	5.22308	Down-regulated
MTIF3	1.33332	8.6093	7.71145	1.72749e-06	2.52767e-05	5.22088	Up-regulated
PHF14	1.32311	8.01888	7.70853	1.73522e-06	2.53704e-05	5.2163	Up-regulated
ZNF488	-1.37728	6.30777	-7.70785	1.73701e-06	2.53772e-05	5.21524	Down-regulated
ATG4D	-1.51838	9.59748	-7.70627	1.74122e-06	2.54194e-05	5.21276	Down-regulated
TGIF1	-1.1459	9.67113	-7.70575	1.7426e-06	2.54203e-05	5.21194	Down-regulated
RSBN1L	1.42778	8.57401	7.70287	1.75028e-06	2.55043e-05	5.20743	Up-regulated
SCIMP	1.32194	10.0024	7.70226	1.75193e-06	2.55043e-05	5.20646	Up-regulated
JAKMIP2	1.34026	5.38063	7.7021	1.75236e-06	2.55043e-05	5.20621	Up-regulated
SERPINI1	1.30175	6.14273	7.70097	1.75537e-06	2.55288e-05	5.20445	Up-regulated
ZNF14	-1.37571	8.57375	-7.69682	1.76656e-06	2.5672e-05	5.19793	Down-regulated
SLC22A7	-1.2193	14.0169	-7.69493	1.77168e-06	2.57269e-05	5.19497	Down-regulated
DNM1P41	-1.40049	6.51755	-7.68951	1.78642e-06	2.59203e-05	5.18646	Down-regulated
C3AR1	3.13383	8.75159	7.68865	1.78877e-06	2.59203e-05	5.18511	Up-regulated
C11orf73	1.39828	10.0486	7.68855	1.78905e-06	2.59203e-05	5.18495	Up-regulated
NUDT9	1.30183	7.81991	7.68668	1.79418e-06	2.59567e-05	5.18201	Up-regulated
RSL1D1	-1.33345	10.8152	-7.68622	1.79546e-06	2.59567e-05	5.18128	Down-regulated
EIF4G3	1.26636	8.67518	7.68615	1.79563e-06	2.59567e-05	5.18119	Up-regulated
ADAD2	-1.90244	7.22849	-7.68545	1.79758e-06	2.59653e-05	5.18007	Down-regulated
SPCS3	1.03445	8.21927	7.68332	1.80344e-06	2.60134e-05	5.17673	Up-regulated
HS3ST1	1.97945	5.54501	7.68294	1.80449e-06	2.60134e-05	5.17614	Up-regulated
LOC100506643	-1.47825	6.29593	-7.68252	1.80564e-06	2.60134e-05	5.17548	Down-regulated
TMEM62	-1.23272	9.43752	-7.68227	1.80633e-06	2.60134e-05	5.17509	Down-regulated
KCNJ18	-2.25676	6.04597	-7.67925	1.81471e-06	2.61144e-05	5.17034	Down-regulated
EPHB3	1.70911	5.43238	7.67832	1.8173e-06	2.6132e-05	5.16888	Up-regulated
TNFRSF18	-1.28213	9.80259	-7.6757	1.82462e-06	2.62176e-05	5.16475	Down-regulated
CD79B	1.50975	10.3517	7.67433	1.82844e-06	2.62483e-05	5.16261	Up-regulated
ZNF579	-1.195	8.7599	-7.67395	1.82949e-06	2.62483e-05	5.16201	Down-regulated
ATG2A	-1.7366	12.3611	-7.6734	1.83104e-06	2.62509e-05	5.16115	Down-regulated
TACR2	-1.59757	7.66032	-7.6707	1.83865e-06	2.63246e-05	5.15689	Down-regulated
DHX15	-1.0633	12.5846	-7.67008	1.84038e-06	2.63246e-05	5.15593	Down-regulated
PIGH	-1.10077	10.1317	-7.66971	1.84144e-06	2.63246e-05	5.15534	Down-regulated
RBBP6	-1.13132	10.2099	-7.66962	1.84168e-06	2.63246e-05	5.1552	Down-regulated
KIF2A	1.63778	10.3292	7.66882	1.84394e-06	2.63373e-05	5.15394	Up-regulated
PRDM4	-1.06447	10.5501	-7.66671	1.84992e-06	2.64031e-05	5.15062	Down-regulated
ZNF791	-1.46277	8.13546	-7.66603	1.85186e-06	2.6411e-05	5.14955	Down-regulated
EPSTI1	1.72554	10.2819	7.66173	1.86411e-06	2.65551e-05	5.14278	Up-regulated
TMEM225	-2.00623	5.35577	-7.66151	1.86473e-06	2.65551e-05	5.14244	Down-regulated
MED20	1.08683	7.79251	7.6599	1.86934e-06	2.65958e-05	5.13991	Up-regulated
TMEM229A	-2.8309	5.52747	-7.65955	1.87036e-06	2.65958e-05	5.13934	Down-regulated
CHCHD6	-1.0669	7.50784	-7.653	1.88926e-06	2.68446e-05	5.12903	Down-regulated
CTSC	1.07048	10.284	7.65128	1.89424e-06	2.68953e-05	5.12633	Up-regulated
GPBP1L1	1.06814	10.6274	7.65026	1.89721e-06	2.69176e-05	5.12472	Up-regulated
DLL3	-1.03231	8.57278	-7.64607	1.90946e-06	2.70713e-05	5.11812	Down-regulated
FARSB	-1.08295	7.99885	-7.64085	1.92485e-06	2.7252e-05	5.10988	Down-regulated
RCOR2	-1.14671	5.93326	-7.64078	1.92504e-06	2.7252e-05	5.10978	Down-regulated
CAD	1.15889	8.51133	7.63916	1.92984e-06	2.72997e-05	5.10722	Up-regulated
RHOH	-1.37659	10.1215	-7.63601	1.9392e-06	2.7412e-05	5.10225	Down-regulated
VENTXP7	-1.27715	11.9567	-7.63485	1.94265e-06	2.74405e-05	5.10043	Down-regulated
GLIPR2	0.989009	13.5394	7.63024	1.95647e-06	2.76154e-05	5.09315	Up-regulated
ALDH1B1	1.51013	5.85439	7.62896	1.96033e-06	2.76441e-05	5.09113	Up-regulated
BCL2L15	-1.67888	7.99979	-7.62837	1.96212e-06	2.76441e-05	5.0902	Down-regulated
LSM11	-1.60268	7.33747	-7.62813	1.96284e-06	2.76441e-05	5.08982	Down-regulated
NFKBIA	-1.17506	15.032	-7.62738	1.96513e-06	2.76561e-05	5.08863	Down-regulated
NFE2L3	2.14249	5.91692	7.62568	1.97027e-06	2.77081e-05	5.08594	Up-regulated
ARNTL	-1.42651	8.98188	-7.62331	1.97746e-06	2.77884e-05	5.08221	Down-regulated
MTL5	1.10765	5.80686	7.6224	1.98024e-06	2.77884e-05	5.08076	Up-regulated
CFTR	-1.52769	5.79307	-7.62163	1.98259e-06	2.77884e-05	5.07955	Down-regulated
PARP6	-1.13942	11.661	-7.62146	1.98311e-06	2.77884e-05	5.07928	Down-regulated
ISPD	-1.95507	7.67272	-7.62142	1.98323e-06	2.77884e-05	5.07922	Down-regulated
ZNF420	1.90207	5.44735	7.62046	1.98615e-06	2.78055e-05	5.07771	Up-regulated
CYB5B	1.46695	11.0262	7.62007	1.98735e-06	2.78055e-05	5.07709	Up-regulated
PLAC8	1.24198	11.1837	7.61346	2.00769e-06	2.80695e-05	5.06664	Up-regulated
C4orf32	1.7065	7.47784	7.61212	2.01181e-06	2.81067e-05	5.06453	Up-regulated
GIPC2	-1.22635	5.87989	-7.6106	2.01654e-06	2.81522e-05	5.06213	Down-regulated
AGPAT5	1.6945	7.33996	7.60885	2.02197e-06	2.81872e-05	5.05937	Up-regulated
TIGIT	1.4951	8.10299	7.60885	2.02198e-06	2.81872e-05	5.05936	Up-regulated
KIAA1009	1.30244	7.06527	7.60692	2.02801e-06	2.82507e-05	5.0563	Up-regulated
CLK2	1.12915	8.94331	7.60544	2.03265e-06	2.82947e-05	5.05396	Up-regulated
PRKCD	1.04133	13.2354	7.60325	2.0395e-06	2.83695e-05	5.0505	Up-regulated
GLCCI1	2.04983	8.41569	7.60104	2.04647e-06	2.84458e-05	5.047	Up-regulated
ALAD	-1.35731	10.9848	-7.59934	2.05183e-06	2.84855e-05	5.04432	Down-regulated
ODF1	-1.51236	6.98812	-7.5985	2.05449e-06	2.84855e-05	5.04299	Down-regulated
RBM44	-1.76356	7.17791	-7.59827	2.05523e-06	2.84855e-05	5.04262	Down-regulated
CEP95	-1.60216	9.11341	-7.59826	2.05527e-06	2.84855e-05	5.0426	Down-regulated
FAM200A	1.05902	6.28368	7.59693	2.05946e-06	2.8523e-05	5.04051	Up-regulated
FAM195A	-1.05959	9.87452	-7.596	2.06242e-06	2.85433e-05	5.03904	Down-regulated
CDK16	-1.00624	9.81997	-7.58939	2.08359e-06	2.88138e-05	5.02856	Down-regulated
USP8	-1.15706	8.81808	-7.58841	2.08673e-06	2.88138e-05	5.02701	Down-regulated
TIA1	1.56088	8.52846	7.58829	2.08713e-06	2.88138e-05	5.02681	Up-regulated
BTN3A2	1.53773	10.8401	7.58802	2.08798e-06	2.88138e-05	5.0264	Up-regulated
SESN3	-1.71682	8.74688	-7.5813	2.10977e-06	2.90936e-05	5.01574	Down-regulated
FZD1	2.28922	7.03388	7.5793	2.11629e-06	2.91626e-05	5.01257	Up-regulated
PIK3R3	-2.36322	6.81803	-7.57544	2.12895e-06	2.93159e-05	5.00645	Down-regulated
ALG6	1.64936	8.36043	7.57457	2.13181e-06	2.93343e-05	5.00507	Up-regulated
ADD3	1.67773	11.6529	7.56586	2.16068e-06	2.97102e-05	4.99127	Up-regulated
ICOSLG	-1.98887	8.67642	-7.56059	2.17837e-06	2.99113e-05	4.9829	Down-regulated
CTU2	-1.17471	9.08629	-7.56018	2.17975e-06	2.99113e-05	4.98225	Down-regulated
IKZF1	1.77823	9.15472	7.56011	2.17999e-06	2.99113e-05	4.98214	Up-regulated
SCARF2	-1.13413	7.70537	-7.55828	2.18617e-06	2.99746e-05	4.97924	Down-regulated
WDR48	-1.55974	9.99462	-7.55769	2.18818e-06	2.99807e-05	4.97829	Down-regulated
ATG5	-0.980446	8.34566	-7.55642	2.19247e-06	3.0018e-05	4.97628	Down-regulated
HERPUD1	-1.23472	13.1557	-7.55596	2.19404e-06	3.0018e-05	4.97555	Down-regulated
PCDHB5	-1.53781	6.58504	-7.5511	2.2106e-06	3.02028e-05	4.96783	Down-regulated
GPR34	1.84514	6.03845	7.55077	2.21174e-06	3.02028e-05	4.9673	Up-regulated
XPO1	1.41186	11.3364	7.55062	2.21226e-06	3.02028e-05	4.96706	Up-regulated
TMEM144	1.36678	5.29505	7.54961	2.21571e-06	3.0217e-05	4.96546	Up-regulated
LOC100128130	1.15891	5.54572	7.54939	2.21646e-06	3.0217e-05	4.96511	Up-regulated
CEP350	1.33489	9.76677	7.54774	2.22213e-06	3.02728e-05	4.96249	Up-regulated
TXNDC11	-1.33385	9.97028	-7.54554	2.22971e-06	3.03544e-05	4.959	Down-regulated
MRPS6	1.51375	11.8459	7.54457	2.23307e-06	3.03787e-05	4.95745	Up-regulated
SUPT5H	-1.2165	12.6712	-7.54362	2.23638e-06	3.0402e-05	4.95593	Down-regulated
INPP4A	1.22552	7.54067	7.54068	2.24656e-06	3.05189e-05	4.95127	Up-regulated
TROVE2	-1.08014	10.797	-7.54011	2.24855e-06	3.05243e-05	4.95036	Down-regulated
RNF207	1.62744	5.40816	7.53799	2.25594e-06	3.06014e-05	4.94699	Up-regulated
SQRDL	1.0009	11.7632	7.53757	2.25743e-06	3.06014e-05	4.94631	Up-regulated
SUMF2	-1.21185	13.5883	-7.5362	2.26223e-06	3.06449e-05	4.94413	Down-regulated
ZNF836	1.43169	6.42465	7.53496	2.26658e-06	3.06821e-05	4.94216	Up-regulated
PRIMA1	-1.6031	8.25068	-7.53281	2.27413e-06	3.07626e-05	4.93875	Down-regulated
ZNF578	1.39467	6.2665	7.53191	2.27734e-06	3.07637e-05	4.9373	Up-regulated
PILRA	1.37474	12.2054	7.53188	2.27743e-06	3.07637e-05	4.93726	Up-regulated
NOL9	-1.39679	9.42122	-7.5303	2.283e-06	3.07847e-05	4.93475	Down-regulated
MOSPD2	1.55834	9.125	7.53009	2.28374e-06	3.07847e-05	4.93442	Up-regulated
RAB4B	0.924306	10.2238	7.53008	2.2838e-06	3.07847e-05	4.93439	Up-regulated
KIR2DL5B	-1.43344	9.84963	-7.52778	2.29196e-06	3.0873e-05	4.93073	Down-regulated
ALG10	1.9954	5.03098	7.52371	2.30645e-06	3.10464e-05	4.92426	Up-regulated
KIR2DL2	-1.73394	10.3381	-7.51972	2.32081e-06	3.12177e-05	4.91789	Down-regulated
GCNT3	-2.85293	6.08686	-7.51821	2.32625e-06	3.12655e-05	4.91549	Down-regulated
ZNF431	-1.23347	7.74637	-7.51783	2.32763e-06	3.12655e-05	4.91488	Down-regulated
LOC400558	-1.80006	7.64008	-7.51166	2.35002e-06	3.15287e-05	4.90506	Down-regulated
C9orf64	3.16435	3.66216	7.51139	2.351e-06	3.15287e-05	4.90463	Up-regulated
VPS37C	1.79569	8.17048	7.51076	2.35331e-06	3.15287e-05	4.90362	Up-regulated
ARL6IP6	2.04994	7.83286	7.50998	2.35617e-06	3.15287e-05	4.90238	Up-regulated
TLR4	2.75257	6.66765	7.50921	2.35898e-06	3.15287e-05	4.90115	Up-regulated
RPF1	-1.13766	11.4147	-7.50915	2.35921e-06	3.15287e-05	4.90105	Down-regulated
COPS8	-1.33168	11.2957	-7.50913	2.35926e-06	3.15287e-05	4.90103	Down-regulated
GTPBP4	-1.38595	10.8273	-7.50883	2.36038e-06	3.15287e-05	4.90054	Down-regulated
SH3BGRL2	1.7679	8.24083	7.50629	2.36971e-06	3.16313e-05	4.89649	Up-regulated
SLA	1.51513	11.2303	7.50488	2.37492e-06	3.16674e-05	4.89424	Up-regulated
REC8	-1.31874	11.8377	-7.50466	2.37571e-06	3.16674e-05	4.8939	Down-regulated
SETD8	-1.13882	10.6451	-7.49908	2.39642e-06	3.19066e-05	4.88499	Down-regulated
LM	-1.93031	10.4662	-7.49892	2.39699e-06	3.19066e-05	4.88474	Down-regulated
SGK1	1.52774	11.1277	7.49847	2.39867e-06	3.19069e-05	4.88402	Up-regulated
TBC1D9	2.56869	7.51328	7.49728	2.40313e-06	3.1944e-05	4.88212	Up-regulated
LYPD1	-1.31564	9.20674	-7.4941	2.41503e-06	3.20799e-05	4.87705	Down-regulated
MAP3K14	-1.21988	10.8963	-7.49262	2.4206e-06	3.21316e-05	4.87468	Down-regulated
AMH	-1.60683	9.50732	-7.49001	2.43047e-06	3.22248e-05	4.87051	Down-regulated
HMGB1	-1.37062	11.8374	-7.48987	2.43098e-06	3.22248e-05	4.87029	Down-regulated
IFFO2	-1.15735	7.88284	-7.4891	2.4339e-06	3.22412e-05	4.86906	Down-regulated
RAB7L1	1.48155	8.46882	7.48556	2.44735e-06	3.23969e-05	4.8634	Up-regulated
SSSCA1	-1.03748	10.107	-7.4842	2.45252e-06	3.2443e-05	4.86124	Down-regulated
N6AMT2	1.42691	6.93751	7.48106	2.46456e-06	3.25798e-05	4.85621	Up-regulated
TMEM218	1.57311	8.46156	7.47438	2.49033e-06	3.28977e-05	4.84553	Up-regulated
ANTXR2	1.93713	7.43922	7.47342	2.49407e-06	3.29244e-05	4.84399	Up-regulated
CCRN4L	-1.74426	7.58589	-7.47218	2.49887e-06	3.29651e-05	4.84202	Down-regulated
DYNLT3	-1.20102	10.669	-7.47005	2.50719e-06	3.30522e-05	4.83861	Down-regulated
FAM86A	1.06383	7.25645	7.46559	2.5247e-06	3.32601e-05	4.83146	Up-regulated
POLR1E	-1.42096	9.67325	-7.46458	2.52866e-06	3.32894e-05	4.82985	Down-regulated
ATRX	1.32335	8.46369	7.45905	2.55055e-06	3.35545e-05	4.82101	Up-regulated
BBS10	2.11444	4.82571	7.45699	2.55878e-06	3.35962e-05	4.8177	Up-regulated
TPSB2	-1.80743	7.65849	-7.45655	2.56053e-06	3.35962e-05	4.817	Down-regulated
BTN3A1	1.26141	10.7679	7.45653	2.5606e-06	3.35962e-05	4.81697	Up-regulated
POP1	1.38373	6.67287	7.4565	2.56072e-06	3.35962e-05	4.81692	Up-regulated
PLRG1	1.19255	9.61325	7.45576	2.56367e-06	3.36118e-05	4.81574	Up-regulated
SIX3	-1.94324	8.38902	-7.45301	2.57472e-06	3.37336e-05	4.81133	Down-regulated
PMPCB	-1.00807	10.7993	-7.45203	2.57866e-06	3.37621e-05	4.80976	Down-regulated
KLK3	-1.29957	7.30874	-7.44992	2.58716e-06	3.38503e-05	4.80638	Down-regulated
MGAT4A	-1.38227	9.0583	-7.4488	2.5917e-06	3.38866e-05	4.80458	Down-regulated
BARHL2	-2.1682	14.055	-7.44464	2.60858e-06	3.40654e-05	4.79791	Down-regulated
DPP9	-1.10218	10.5743	-7.44455	2.60893e-06	3.40654e-05	4.79778	Down-regulated
NFE2L2	1.06583	10.18	7.4436	2.61281e-06	3.40928e-05	4.79625	Up-regulated
SREBF1	-1.10108	9.83624	-7.44278	2.61617e-06	3.41135e-05	4.79493	Down-regulated
IRGQ	-1.50261	8.91782	-7.44186	2.61992e-06	3.41391e-05	4.79346	Down-regulated
SHPRH	1.05432	8.36219	7.4379	2.63618e-06	3.43051e-05	4.78711	Up-regulated
NDUFV3	1.52857	7.44685	7.43789	2.63624e-06	3.43051e-05	4.78709	Up-regulated
SPRED1	1.65099	5.40963	7.43697	2.64003e-06	3.43312e-05	4.78561	Up-regulated
CHI3L1	-1.66142	13.2607	-7.43581	2.6448e-06	3.43698e-05	4.78376	Down-regulated
POM121L12	-1.3046	6.35227	-7.43324	2.65544e-06	3.44847e-05	4.77964	Down-regulated
LOC100128822	1.18513	9.17174	7.43142	2.66305e-06	3.45601e-05	4.7767	Up-regulated
C4orf3	0.922111	10.7543	7.4274	2.67981e-06	3.47303e-05	4.77026	Up-regulated
TUBB1	2.33211	12.1883	7.42705	2.68129e-06	3.47303e-05	4.76969	Up-regulated
EBNA1BP2	0.920675	9.52814	7.4263	2.68443e-06	3.47303e-05	4.76849	Up-regulated
PGM2	1.42221	9.17229	7.42626	2.68459e-06	3.47303e-05	4.76843	Up-regulated
ZNF580	-1.47218	11.2917	-7.42611	2.68522e-06	3.47303e-05	4.76819	Down-regulated
GPSM2	1.79001	6.82071	7.42414	2.69352e-06	3.48141e-05	4.76502	Up-regulated
SART1	-1.02689	11.1444	-7.42215	2.70191e-06	3.48991e-05	4.76183	Down-regulated
ROBO3	-1.13535	12.2971	-7.4202	2.71018e-06	3.49823e-05	4.75869	Down-regulated
PANK1	1.58531	4.29503	7.41789	2.72001e-06	3.50856e-05	4.75498	Up-regulated
RSRC2	-1.25651	12.0667	-7.41638	2.72643e-06	3.51447e-05	4.75256	Down-regulated
SOD3	-1.26351	9.84669	-7.41474	2.73346e-06	3.52116e-05	4.74991	Down-regulated
MRPS25	1.58172	6.46452	7.41046	2.75182e-06	3.54196e-05	4.74304	Up-regulated
HRK	-1.82662	6.44769	-7.41012	2.7533e-06	3.54196e-05	4.74249	Down-regulated
ADRA2C	-1.40162	10.9145	-7.40328	2.78296e-06	3.57772e-05	4.73149	Down-regulated
AP2B1	1.0334	8.97265	7.40228	2.78734e-06	3.58094e-05	4.72988	Up-regulated
RNASEH1	-1.37566	10.1753	-7.40153	2.79061e-06	3.58275e-05	4.72867	Down-regulated
RNF20	1.54167	9.45253	7.40087	2.79347e-06	3.58335e-05	4.72762	Up-regulated
MS4A13	-1.2656	7.17051	-7.40056	2.79482e-06	3.58335e-05	4.72712	Down-regulated
FGF16	-1.64531	5.37062	-7.39897	2.80182e-06	3.58956e-05	4.72455	Down-regulated
TTF2	1.79101	6.27305	7.39821	2.80515e-06	3.58956e-05	4.72334	Up-regulated
INPP5K	-1.02242	9.86496	-7.39818	2.80528e-06	3.58956e-05	4.72329	Down-regulated
CCDC33	-1.33214	7.88143	-7.39478	2.82027e-06	3.60392e-05	4.71782	Down-regulated
EDEM3	1.2665	9.90674	7.39456	2.82127e-06	3.60392e-05	4.71745	Up-regulated
SDCCAG3	1.18459	8.80143	7.3939	2.8242e-06	3.60392e-05	4.71639	Up-regulated
GNB1	1.32275	11.7577	7.39361	2.82548e-06	3.60392e-05	4.71592	Up-regulated
KRTAP4-8	-1.47624	9.05549	-7.3933	2.82682e-06	3.60392e-05	4.71544	Down-regulated
COG6	0.99487	7.05134	7.39309	2.82778e-06	3.60392e-05	4.71509	Up-regulated
SALL4	-1.60806	8.03194	-7.39176	2.83369e-06	3.60905e-05	4.71294	Down-regulated
OSBPL1A	1.30929	5.81316	7.39114	2.83643e-06	3.60907e-05	4.71195	Up-regulated
CNEP1R1	-1.06615	10.1421	-7.39091	2.83748e-06	3.60907e-05	4.71157	Down-regulated
ZNF677	-1.95391	5.68457	-7.39009	2.84111e-06	3.6113e-05	4.71026	Down-regulated
SLC39A9	1.80615	5.24403	7.38922	2.84498e-06	3.61186e-05	4.70886	Up-regulated
AXDND1	-1.95028	11.7431	-7.38915	2.84532e-06	3.61186e-05	4.70874	Down-regulated
SH2D3C	1.63961	8.45188	7.38391	2.86878e-06	3.63924e-05	4.70031	Up-regulated
MAML1	1.57256	9.21495	7.38254	2.87498e-06	3.64469e-05	4.69809	Up-regulated
ATXN1	1.62021	8.23726	7.38156	2.87938e-06	3.64785e-05	4.69652	Up-regulated
UBE2Q2P1	-1.33123	6.43394	-7.38034	2.88494e-06	3.65248e-05	4.69454	Down-regulated
CD300E	1.92011	6.66144	7.3755	2.90693e-06	3.67789e-05	4.68675	Up-regulated
HMGN4	2.03752	9.41593	7.37501	2.90917e-06	3.67829e-05	4.68596	Up-regulated
SPRR2G	-1.35891	6.55763	-7.37376	2.91487e-06	3.68307e-05	4.68395	Down-regulated
ZNF335	-1.22552	11.5202	-7.36924	2.93568e-06	3.7053e-05	4.67664	Down-regulated
GTF2A1	1.3913	5.19176	7.3691	2.93632e-06	3.7053e-05	4.67642	Up-regulated
DUSP2	-1.84499	11.9541	-7.36408	2.95958e-06	3.73219e-05	4.66832	Down-regulated
AVIL	2.42783	6.45975	7.3624	2.96738e-06	3.73957e-05	4.66562	Up-regulated
HACL1	-1.18219	10.011	-7.3592	2.98236e-06	3.75598e-05	4.66045	Down-regulated
TMEM11	-1.17161	11.062	-7.35818	2.98715e-06	3.75953e-05	4.6588	Down-regulated
SMPD1	-1.75139	11.9258	-7.35559	2.99937e-06	3.77244e-05	4.65461	Down-regulated
SPG20	2.02271	8.36999	7.35463	3.00387e-06	3.77316e-05	4.65307	Up-regulated
SNHG1	-1.39021	12.5932	-7.35391	3.00732e-06	3.77316e-05	4.65189	Down-regulated
POTEG	-1.43241	7.7049	-7.35389	3.00741e-06	3.77316e-05	4.65186	Down-regulated
MID2	-1.19039	8.65668	-7.35354	3.00906e-06	3.77316e-05	4.6513	Down-regulated
PBX4	-1.64885	9.53959	-7.35338	3.00979e-06	3.77316e-05	4.65105	Down-regulated
NRN1	1.43777	5.16204	7.35289	3.01211e-06	3.7736e-05	4.65026	Up-regulated
MRPS28	1.26985	8.26016	7.35167	3.01792e-06	3.77609e-05	4.64828	Up-regulated
TAF12	1.07109	8.9201	7.35164	3.01803e-06	3.77609e-05	4.64824	Up-regulated
SLC22A2	-1.52379	8.28758	-7.34846	3.03318e-06	3.79088e-05	4.6431	Down-regulated
CD300A	1.4903	12.7858	7.34823	3.03431e-06	3.79088e-05	4.64272	Up-regulated
OR1F2P	-1.42043	6.60279	-7.34792	3.03579e-06	3.79088e-05	4.64222	Down-regulated
SRPK3	-1.805	8.11005	-7.34619	3.04408e-06	3.79876e-05	4.63942	Down-regulated
LONRF1	-1.48281	10.4136	-7.3446	3.05171e-06	3.8058e-05	4.63685	Down-regulated
RIC8B	1.48587	6.68798	7.34247	3.06197e-06	3.81611e-05	4.63341	Up-regulated
MPLKIP	1.34467	9.05189	7.3406	3.07099e-06	3.82486e-05	4.63039	Up-regulated
TRPV3	-1.43405	6.91092	-7.34003	3.07372e-06	3.82578e-05	4.62947	Down-regulated
SFXN4	-0.884767	10.1381	-7.33923	3.07761e-06	3.82813e-05	4.62818	Down-regulated
PALLD	1.19928	7.47364	7.33591	3.09374e-06	3.84571e-05	4.62281	Up-regulated
ST3GAL6	2.77631	7.08617	7.33532	3.09666e-06	3.84684e-05	4.62184	Up-regulated
ZNF8	-1.25884	7.68454	-7.3332	3.10699e-06	3.85717e-05	4.61842	Down-regulated
NEIL1	-1.41183	10.487	-7.32946	3.12535e-06	3.87662e-05	4.61237	Down-regulated
LHFPL3-AS2	-1.26341	7.47936	-7.32912	3.12704e-06	3.87662e-05	4.61182	Down-regulated
FAM208A	2.2967	8.7456	7.32878	3.12872e-06	3.87662e-05	4.61126	Up-regulated
CR2	2.13192	6.2866	7.32749	3.13512e-06	3.87978e-05	4.60917	Up-regulated
SPATA24	-1.33659	6.72017	-7.32745	3.13532e-06	3.87978e-05	4.6091	Down-regulated
POMP	1.09715	9.37736	7.32627	3.14112e-06	3.88445e-05	4.60721	Up-regulated
HOXC6	-1.27174	6.21439	-7.32289	3.15793e-06	3.90217e-05	4.60173	Down-regulated
EYA1	-1.33643	6.05522	-7.32257	3.15952e-06	3.90217e-05	4.60121	Down-regulated
EMILIN2	1.29892	11.5956	7.32193	3.16273e-06	3.90362e-05	4.60017	Up-regulated
SLC25A10	-1.09557	7.31096	-7.31583	3.1933e-06	3.93882e-05	4.59029	Down-regulated
MICU1	1.10035	10.9024	7.31464	3.19932e-06	3.94371e-05	4.58836	Up-regulated
GP1BA	2.45387	9.92544	7.31286	3.2083e-06	3.95223e-05	4.58548	Up-regulated
PKHD1L1	1.32845	6.36812	7.3102	3.22183e-06	3.96635e-05	4.58116	Up-regulated
AFF1	1.23316	10.8987	7.30226	3.26247e-06	4.0138e-05	4.56829	Up-regulated
KCNK7	-1.87818	6.79167	-7.30118	3.26808e-06	4.01813e-05	4.56653	Down-regulated
MTHFS	1.30644	8.65291	7.29957	3.27639e-06	4.02562e-05	4.56392	Up-regulated
FBXL12	-1.02346	10.5616	-7.29893	3.27969e-06	4.02562e-05	4.56288	Down-regulated
MYH9	1.36786	14.4771	7.29878	3.28048e-06	4.02562e-05	4.56264	Up-regulated
AKAP10	1.56372	8.02892	7.29604	3.29471e-06	4.04049e-05	4.5582	Up-regulated
SREK1	-0.95641	9.25075	-7.29511	3.29957e-06	4.04356e-05	4.55668	Down-regulated
KCNH6	-1.84218	12.0836	-7.29476	3.30142e-06	4.04356e-05	4.5561	Down-regulated
GBP1	2.3128	8.55953	7.2943	3.3038e-06	4.04389e-05	4.55537	Up-regulated
CAP1	1.19447	14.9092	7.29072	3.32256e-06	4.06425e-05	4.54955	Up-regulated
TRAF3IP3	1.07245	12.085	7.28938	3.32962e-06	4.07029e-05	4.54737	Up-regulated
HMGXB3	-1.18848	9.6499	-7.2881	3.33636e-06	4.07375e-05	4.5453	Down-regulated
KIAA1467	-1.90939	8.72889	-7.28804	3.3367e-06	4.07375e-05	4.54519	Down-regulated
HYLS1	1.4452	6.92233	7.28564	3.34937e-06	4.08661e-05	4.5413	Up-regulated
CXorf65	-1.41847	10.475	-7.28412	3.35743e-06	4.09384e-05	4.53883	Down-regulated
ZNF771	-1.14599	9.4475	-7.28161	3.37079e-06	4.10752e-05	4.53476	Down-regulated
FAM122C	1.17094	6.07246	7.28095	3.37431e-06	4.10894e-05	4.53368	Up-regulated
BRSK1	1.59709	8.73494	7.28059	3.37624e-06	4.10894e-05	4.5331	Up-regulated
SRSF9	1.4113	10.7898	7.27951	3.38202e-06	4.11336e-05	4.53134	Up-regulated
UBE2QL1	-2.5789	10.6852	-7.27905	3.38451e-06	4.11377e-05	4.53059	Down-regulated
MRPL47	-1.2025	10.1784	-7.27842	3.38787e-06	4.11526e-05	4.52957	Down-regulated
ZBTB3	1.49751	6.77287	7.2773	3.39387e-06	4.11993e-05	4.52775	Up-regulated
ZC3H10	1.37213	6.85394	7.27631	3.39922e-06	4.12381e-05	4.52613	Up-regulated
SEMA4G	-1.06917	7.07229	-7.27433	3.40992e-06	4.13417e-05	4.52291	Down-regulated
POC1B-GALNT4	1.90574	6.05777	7.27309	3.41662e-06	4.13652e-05	4.52089	Up-regulated
SNX14	1.27816	9.0455	7.27298	3.41719e-06	4.13652e-05	4.52072	Up-regulated
LRRCC1	1.28552	5.91084	7.27277	3.41833e-06	4.13652e-05	4.52038	Up-regulated
LOC286467	-2.54165	5.74524	-7.27019	3.43233e-06	4.15085e-05	4.51618	Down-regulated
DCLRE1A	1.63229	7.42122	7.26841	3.44205e-06	4.15997e-05	4.51328	Up-regulated
CTRL	-1.82526	8.71793	-7.26778	3.44544e-06	4.16145e-05	4.51227	Down-regulated
SLC7A1	1.45313	7.69115	7.26396	3.46637e-06	4.18318e-05	4.50605	Up-regulated
AHSA1	1.02504	10.1287	7.2634	3.46945e-06	4.18318e-05	4.50514	Up-regulated
ASAP1	1.5833	10.1213	7.26331	3.46998e-06	4.18318e-05	4.50498	Up-regulated
C1orf112	1.2771	5.69784	7.26071	3.48431e-06	4.19782e-05	4.50075	Up-regulated
NCK2	1.34284	10.0319	7.259	3.49374e-06	4.20654e-05	4.49797	Up-regulated
CBLL1	-1.18015	13.1512	-7.25836	3.49732e-06	4.20819e-05	4.49692	Down-regulated
RAD23B	-1.0037	10.7131	-7.25294	3.52752e-06	4.23973e-05	4.48809	Down-regulated
BCL3	-1.87428	13.38	-7.25257	3.52959e-06	4.23973e-05	4.48749	Down-regulated
45184	1.0623	11.3742	7.25247	3.53016e-06	4.23973e-05	4.48733	Up-regulated
ASMT	-1.50155	5.09268	-7.25195	3.53307e-06	4.24057e-05	4.48648	Down-regulated
WASF3	1.28708	6.7598	7.24899	3.54968e-06	4.25784e-05	4.48166	Up-regulated
KIAA1704	1.29318	7.01606	7.24835	3.55331e-06	4.25953e-05	4.48062	Up-regulated
ACP2	1.47579	6.97334	7.24327	3.58208e-06	4.2885e-05	4.47233	Up-regulated
KIAA1211L	1.9773	5.17774	7.24294	3.58395e-06	4.2885e-05	4.4718	Up-regulated
PSD3	0.908471	5.86323	7.24277	3.58493e-06	4.2885e-05	4.47152	Up-regulated
PPA2	1.3534	10.0859	7.2425	3.58643e-06	4.2885e-05	4.47109	Up-regulated
WIBG	1.11414	9.28192	7.23994	3.60107e-06	4.30332e-05	4.46691	Up-regulated
USP54	-1.08418	7.94405	-7.23904	3.60625e-06	4.30682e-05	4.46543	Down-regulated
SLC27A4	-1.92041	8.54626	-7.23862	3.60863e-06	4.30698e-05	4.46475	Down-regulated
RECQL	0.977169	9.424	7.23785	3.61302e-06	4.30954e-05	4.46351	Up-regulated
TRIM64B	3.78006	5.4352	7.2374	3.61565e-06	4.31e-05	4.46276	Up-regulated
ASIP	-1.45326	5.80064	-7.23365	3.63726e-06	4.33307e-05	4.45664	Down-regulated
PVRL4	-1.55711	4.89039	-7.2331	3.64042e-06	4.33413e-05	4.45575	Down-regulated
SNTA1	-1.01931	7.41469	-7.23141	3.65023e-06	4.34312e-05	4.45298	Down-regulated
EPG5	1.35035	7.89164	7.23084	3.6535e-06	4.34346e-05	4.45206	Up-regulated
BRCA1	0.987658	6.60493	7.23058	3.65505e-06	4.34346e-05	4.45163	Up-regulated
IFT20	-0.948592	10.8567	-7.22789	3.67068e-06	4.35887e-05	4.44725	Down-regulated
ANKHD1	-1.0888	10.3693	-7.22757	3.67257e-06	4.35887e-05	4.44672	Down-regulated
ALDH18A1	1.60644	7.0199	7.22452	3.6904e-06	4.37732e-05	4.44175	Up-regulated
ZNF285	1.36625	5.79932	7.2235	3.6964e-06	4.38173e-05	4.44008	Up-regulated
NSG1	-1.36251	8.30437	-7.22003	3.71688e-06	4.40328e-05	4.43441	Down-regulated
GATS	-1.19068	7.92589	-7.21938	3.7207e-06	4.40509e-05	4.43335	Down-regulated
UTP14C	1.17454	8.84628	7.21437	3.75049e-06	4.43762e-05	4.42516	Up-regulated
NTHL1	-1.38402	10.6727	-7.21389	3.75339e-06	4.43831e-05	4.42437	Down-regulated
OPN3	1.76417	7.42172	7.21274	3.76024e-06	4.44367e-05	4.4225	Up-regulated
RBM7	-1.1645	9.27049	-7.20944	3.78004e-06	4.46431e-05	4.41711	Down-regulated
C19orf77	-1.42565	13.3533	-7.20905	3.78242e-06	4.46438e-05	4.41646	Down-regulated
PFKP	1.57192	8.59884	7.20628	3.79916e-06	4.48137e-05	4.41193	Up-regulated
ZHX2	2.59291	7.26479	7.20479	3.80818e-06	4.48925e-05	4.40949	Up-regulated
FAM3C	1.15948	8.12374	7.20335	3.81694e-06	4.49681e-05	4.40713	Up-regulated
STAP2	-1.08916	7.81044	-7.20106	3.83085e-06	4.51043e-05	4.4034	Down-regulated
FLJ45831	-1.16451	5.39151	-7.19939	3.84107e-06	4.51968e-05	4.40066	Down-regulated
EIF5	-1.01615	12.0652	-7.19838	3.84729e-06	4.52422e-05	4.399	Down-regulated
RNMT	-1.17421	9.5868	-7.19726	3.85414e-06	4.5295e-05	4.39717	Down-regulated
GBE1	2.09448	6.90941	7.19617	3.86082e-06	4.53457e-05	4.3954	Up-regulated
OR52N2	-1.30449	6.25795	-7.19176	3.8881e-06	4.56372e-05	4.38817	Down-regulated
UBE2W	1.63942	7.4781	7.19139	3.8904e-06	4.56372e-05	4.38756	Up-regulated
SSX3	-1.24772	8.10448	-7.19022	3.89765e-06	4.56943e-05	4.38565	Down-regulated
TST	1.637	9.93075	7.1898	3.90025e-06	4.56968e-05	4.38496	Up-regulated
RSF1	-1.1162	8.57026	-7.18926	3.90362e-06	4.57084e-05	4.38407	Down-regulated
CEPT1	1.36112	9.40288	7.18193	3.94957e-06	4.62182e-05	4.37206	Up-regulated
LOC151009	-2.20753	6.71904	-7.18068	3.95743e-06	4.6261e-05	4.37002	Down-regulated
CYBRD1	2.07231	7.98719	7.18058	3.95806e-06	4.6261e-05	4.36986	Up-regulated
ZNF280D	1.53154	6.6062	7.18018	3.9606e-06	4.62626e-05	4.36919	Up-regulated
GSPT1	-1.1768	11.0563	-7.17949	3.96494e-06	4.6285e-05	4.36807	Down-regulated
DCTN6	-1.3757	8.84247	-7.17594	3.98749e-06	4.65044e-05	4.36225	Down-regulated
COL7A1	-1.43638	9.21904	-7.17577	3.98859e-06	4.65044e-05	4.36197	Down-regulated
C11orf24	1.30588	8.92901	7.17376	4.00139e-06	4.66211e-05	4.35868	Up-regulated
BRIX1	-1.04852	9.44894	-7.17288	4.00707e-06	4.66211e-05	4.35722	Down-regulated
ZNF34	-1.21326	8.4806	-7.17269	4.00826e-06	4.66211e-05	4.35691	Down-regulated
SGK223	1.31043	10.0201	7.17268	4.00833e-06	4.66211e-05	4.3569	Up-regulated
RNASE6	1.97161	10.3557	7.16894	4.03237e-06	4.68723e-05	4.35076	Up-regulated
PRCP	1.22008	11.5789	7.1681	4.03778e-06	4.69068e-05	4.34938	Up-regulated
CCDC41	1.27635	6.45416	7.1671	4.04422e-06	4.69415e-05	4.34774	Up-regulated
CCDC60	-2.46153	11.6387	-7.16651	4.048e-06	4.69415e-05	4.34678	Down-regulated
TPGS1	-1.03693	12.9365	-7.1663	4.04937e-06	4.69415e-05	4.34644	Down-regulated
HAS1	-1.31247	4.53799	-7.16612	4.05057e-06	4.69415e-05	4.34613	Down-regulated
SKA1	-1.45006	7.03046	-7.16482	4.05896e-06	4.70095e-05	4.34401	Down-regulated
LYL1	1.43747	9.51795	7.16446	4.06134e-06	4.70095e-05	4.34341	Up-regulated
BCAS2	-1.13805	9.86998	-7.16345	4.0679e-06	4.7057e-05	4.34175	Down-regulated
PABPC5	-1.79408	5.68227	-7.16239	4.0748e-06	4.71084e-05	4.34001	Down-regulated
IL1RAPL2	-1.22112	6.42959	-7.16012	4.0896e-06	4.72511e-05	4.33628	Down-regulated
DMPK	-1.46821	9.89949	-7.15886	4.09785e-06	4.73179e-05	4.33421	Down-regulated
FAF2	-0.985921	10.3533	-7.15492	4.12375e-06	4.75882e-05	4.32775	Down-regulated
LRRK2	2.50806	9.14984	7.15391	4.13041e-06	4.76252e-05	4.32609	Up-regulated
GFER	-1.17587	9.19352	-7.15368	4.13193e-06	4.76252e-05	4.32571	Down-regulated
TMEM87A	-0.922527	9.74263	-7.15327	4.13465e-06	4.7628e-05	4.32504	Down-regulated
CCDC77	1.5725	5.6632	7.15123	4.14813e-06	4.77546e-05	4.32169	Up-regulated
ALG9	-1.26017	9.11278	-7.15008	4.1558e-06	4.78142e-05	4.3198	Down-regulated
CDK8	2.32693	6.86386	7.14954	4.1594e-06	4.78269e-05	4.31891	Up-regulated
BAIAP2L2	-2.22152	12.3035	-7.14746	4.17324e-06	4.79573e-05	4.3155	Down-regulated
MED18	1.48057	8.87457	7.14706	4.17592e-06	4.79593e-05	4.31484	Up-regulated
APC	1.59363	5.39781	7.14443	4.19358e-06	4.81333e-05	4.3105	Up-regulated
B3GNT2	-1.21428	10.9958	-7.14356	4.19944e-06	4.81716e-05	4.30907	Down-regulated
NKX2-3	-1.28751	6.6384	-7.13972	4.22532e-06	4.84155e-05	4.30276	Down-regulated
NLRP7	-1.77554	9.30858	-7.13966	4.22575e-06	4.84155e-05	4.30266	Down-regulated
GOLGA5	1.10062	9.61126	7.13861	4.23282e-06	4.84676e-05	4.30094	Up-regulated
SERPINB9	1.48943	9.34557	7.13723	4.24222e-06	4.85461e-05	4.29866	Up-regulated
SLC35G3	-1.83329	5.39366	-7.13575	4.25226e-06	4.86321e-05	4.29624	Down-regulated
ZNF320	1.31203	6.54828	7.13494	4.25776e-06	4.8666e-05	4.29491	Up-regulated
KIR3DS1	-2.08002	8.19286	-7.1331	4.27034e-06	4.87806e-05	4.29188	Down-regulated
PLCD1	-1.05172	9.93171	-7.1304	4.2889e-06	4.89635e-05	4.28743	Down-regulated
STRAP	-1.17526	11.1341	-7.12876	4.30016e-06	4.90627e-05	4.28474	Down-regulated
NIPAL1	-1.54547	7.28056	-7.12562	4.32188e-06	4.92813e-05	4.27956	Down-regulated
LOC729461	-2.2111	6.76051	-7.12252	4.34343e-06	4.94976e-05	4.27445	Down-regulated
MYH15	-1.26544	6.70424	-7.11783	4.37625e-06	4.9842e-05	4.26672	Down-regulated
LOC100505985	-1.09901	6.16124	-7.11745	4.37889e-06	4.98424e-05	4.26611	Down-regulated
KIDINS220	1.45639	10.3441	7.11681	4.38341e-06	4.9849e-05	4.26505	Up-regulated
LDLR	-1.4573	10.7252	-7.11663	4.38467e-06	4.9849e-05	4.26475	Down-regulated
FASTKD3	1.42193	5.65252	7.116	4.38907e-06	4.98694e-05	4.26372	Up-regulated
TSSK4	-1.8319	7.63726	-7.11229	4.41533e-06	5.01381e-05	4.25759	Down-regulated
KLF16	-1.15778	13.6732	-7.11036	4.42903e-06	5.02365e-05	4.25441	Down-regulated
SEC14L2	-1.29366	5.3119	-7.11033	4.42924e-06	5.02365e-05	4.25437	Down-regulated
EIF4H	-0.973936	13.1114	-7.10425	4.47267e-06	5.06913e-05	4.24435	Down-regulated
AURKC	-1.13312	5.84614	-7.10398	4.47463e-06	5.06913e-05	4.2439	Down-regulated
ECH1	1.12693	10.7819	7.10276	4.48341e-06	5.07608e-05	4.24188	Up-regulated
CDK14	1.51222	8.17119	7.10199	4.48897e-06	5.07938e-05	4.24061	Up-regulated
MTUS1	-1.04662	9.00526	-7.1008	4.49757e-06	5.0861e-05	4.23865	Down-regulated
ABRACL	1.78131	10.9601	7.09726	4.5232e-06	5.11207e-05	4.23281	Up-regulated
RUVBL1	1.58182	9.68844	7.09531	4.53743e-06	5.1238e-05	4.22959	Up-regulated
RAB33A	-1.38231	9.11754	-7.0951	4.53893e-06	5.1238e-05	4.22925	Down-regulated
PURA	1.06464	9.1192	7.09388	4.54783e-06	5.13084e-05	4.22723	Up-regulated
TMEM102	1.95835	6.58673	7.0926	4.55725e-06	5.13759e-05	4.22511	Up-regulated
UGP2	2.16757	9.22262	7.09233	4.55918e-06	5.13759e-05	4.22467	Up-regulated
NOVA2	-1.33458	11.167	-7.09154	4.56497e-06	5.14109e-05	4.22337	Down-regulated
SIRPA	2.01697	10.081	7.08917	4.58247e-06	5.15776e-05	4.21944	Up-regulated
MCMBP	1.27519	7.24485	7.08549	4.60966e-06	5.18533e-05	4.21337	Up-regulated
PLD6	1.60863	6.74827	7.08453	4.61676e-06	5.19009e-05	4.21179	Up-regulated
SENP1	-1.45738	8.00051	-7.0839	4.62148e-06	5.19009e-05	4.21074	Down-regulated
CFHR4	-3.65411	5.04426	-7.08382	4.62201e-06	5.19009e-05	4.21062	Down-regulated
FAM168A	-1.51352	8.48351	-7.08285	4.62929e-06	5.19522e-05	4.209	Down-regulated
TMEM110-MUSTN1	-1.02209	8.55679	-7.08224	4.63383e-06	5.19726e-05	4.208	Down-regulated
TMEM18	-0.946032	9.14511	-7.08176	4.6374e-06	5.19823e-05	4.20721	Down-regulated
PXK	1.89983	8.32488	7.07915	4.65691e-06	5.21705e-05	4.2029	Up-regulated
ANKFY1	0.901685	9.18786	7.07708	4.67249e-06	5.23145e-05	4.19947	Up-regulated
CD9	2.00998	10.722	7.07407	4.69516e-06	5.25375e-05	4.1945	Up-regulated
SAAL1	-0.887468	8.66597	-7.07146	4.71494e-06	5.27281e-05	4.19018	Down-regulated
ADO	1.68723	6.47135	7.06991	4.72674e-06	5.28292e-05	4.18761	Up-regulated
ACVR1	1.45094	9.31273	7.06795	4.74166e-06	5.29652e-05	4.18438	Up-regulated
SP110	1.15618	11.827	7.06654	4.75248e-06	5.30551e-05	4.18203	Up-regulated
RGS1	-1.96672	9.80396	-7.06398	4.77212e-06	5.32433e-05	4.1778	Down-regulated
AIM2	1.53933	8.82178	7.0631	4.77892e-06	5.32882e-05	4.17634	Up-regulated
WSB1	1.17568	11.721	7.0623	4.78508e-06	5.33113e-05	4.17502	Up-regulated
WDR26	-1.07032	9.48726	-7.0621	4.78656e-06	5.33113e-05	4.1747	Down-regulated
GK	2.64068	8.97121	7.06168	4.78987e-06	5.33172e-05	4.17399	Up-regulated
SEC61A2	-1.10094	8.30949	-7.06084	4.79635e-06	5.33584e-05	4.1726	Down-regulated
ZSWIM3	1.19752	5.81915	7.05941	4.80742e-06	5.34315e-05	4.17023	Up-regulated
F13A1	1.49517	13.3079	7.05927	4.8085e-06	5.34315e-05	4.17	Up-regulated
FOXA1	-1.00559	8.19747	-7.05687	4.82711e-06	5.36072e-05	4.16604	Down-regulated
SLC9C2	-1.56078	4.06294	-7.05409	4.84885e-06	5.38097e-05	4.16142	Down-regulated
GNAO1	-1.05161	6.76828	-7.05382	4.85096e-06	5.38097e-05	4.16097	Down-regulated
HBP1	-1.04846	12.4331	-7.05345	4.85382e-06	5.38103e-05	4.16037	Down-regulated
ANXA4	1.548	10.3837	7.05224	4.86334e-06	5.3871e-05	4.15836	Up-regulated
NPTN	1.09195	12.6822	7.05197	4.86543e-06	5.3871e-05	4.15792	Up-regulated
FUT2	-1.12034	6.88509	-7.05168	4.86772e-06	5.3871e-05	4.15743	Down-regulated
TRAFD1	1.0371	11.5367	7.04943	4.88544e-06	5.40358e-05	4.1537	Up-regulated
C3orf35	-1.33213	6.71286	-7.04834	4.89402e-06	5.40996e-05	4.1519	Down-regulated
DUSP1	2.20956	14.9415	7.04608	4.9119e-06	5.42658e-05	4.14816	Up-regulated
ALCAM	2.09745	5.85797	7.04505	4.92008e-06	5.4325e-05	4.14645	Up-regulated
ZNF217	1.3159	10.3675	7.04078	4.95409e-06	5.4657e-05	4.13937	Up-regulated
RAB20	-1.52007	10.98	-7.04056	4.95586e-06	5.4657e-05	4.13901	Down-regulated
DEF8	-0.899187	9.95088	-7.04004	4.96002e-06	5.46715e-05	4.13814	Down-regulated
TEPP	-1.58218	6.75626	-7.03958	4.96374e-06	5.46811e-05	4.13737	Down-regulated
TMEM55A	1.52677	10.112	7.03836	4.97348e-06	5.47569e-05	4.13536	Up-regulated
PIP4K2A	0.911136	10.9276	7.03662	4.98751e-06	5.48798e-05	4.13247	Up-regulated
SLC25A3P1	-1.17787	10.5377	-7.03219	5.02332e-06	5.52421e-05	4.12512	Down-regulated
CDC42EP2	2.32468	6.35916	7.02732	5.06305e-06	5.56424e-05	4.11703	Up-regulated
WBSCR17	-3.20842	7.65454	-7.02672	5.06796e-06	5.56424e-05	4.11604	Down-regulated
HCLS1	0.9375	14.4732	7.02666	5.06843e-06	5.56424e-05	4.11594	Up-regulated
C19orf25	0.986456	8.76407	7.02585	5.07509e-06	5.56836e-05	4.11459	Up-regulated
ZNF569	1.52883	5.37349	7.02531	5.07951e-06	5.57003e-05	4.1137	Up-regulated
GPR114	1.1966	8.24725	7.02292	5.09922e-06	5.58844e-05	4.10972	Up-regulated
GABARAPL2	1.0866	10.9853	7.02048	5.1194e-06	5.60735e-05	4.10567	Up-regulated
TRPS1	2.49003	6.0035	7.01974	5.12552e-06	5.61085e-05	4.10444	Up-regulated
OTUD7A	-2.26374	6.07572	-7.0188	5.13329e-06	5.61379e-05	4.10289	Down-regulated
FBXO4	1.49454	6.04669	7.01871	5.13407e-06	5.61379e-05	4.10273	Up-regulated
NDUFAF6	-1.10404	7.48583	-7.01543	5.16135e-06	5.64041e-05	4.09729	Down-regulated
ZNF701	1.6737	6.15863	7.01492	5.16565e-06	5.64189e-05	4.09643	Up-regulated
CASZ1	-1.51819	6.72393	-7.01454	5.16882e-06	5.64214e-05	4.0958	Down-regulated
ZNF260	-1.04929	7.81063	-7.01386	5.1745e-06	5.64513e-05	4.09467	Down-regulated
EBF4	-1.31222	8.3253	-7.01039	5.20361e-06	5.67365e-05	4.08891	Down-regulated
CHAF1B	-1.22482	9.03186	-7.00838	5.22059e-06	5.68892e-05	4.08557	Down-regulated
CXorf21	1.54072	7.84655	7.00069	5.28602e-06	5.75696e-05	4.07278	Up-regulated
CRCP	-0.978464	7.79255	-6.9991	5.2997e-06	5.76858e-05	4.07012	Down-regulated
TRIM14	1.22103	8.58187	6.99796	5.30949e-06	5.77596e-05	4.06823	Up-regulated
CD59	1.32338	7.31317	6.99717	5.31628e-06	5.78006e-05	4.06692	Up-regulated
NFKBID	-1.36634	8.81773	-6.99678	5.3196e-06	5.78039e-05	4.06627	Down-regulated
KRT8	1.05818	5.77381	6.99602	5.32621e-06	5.78429e-05	4.065	Up-regulated
CHCHD7	1.24781	9.03695	6.99168	5.36381e-06	5.82183e-05	4.05778	Up-regulated
DCAF10	1.43735	7.04383	6.99111	5.36879e-06	5.82199e-05	4.05682	Up-regulated
PLA2G2A	-1.59548	9.79887	-6.99062	5.37301e-06	5.82199e-05	4.05602	Down-regulated
TMEM165	2.49791	8.00349	6.99061	5.37307e-06	5.82199e-05	4.056	Up-regulated
ATOH8	-1.85962	6.24793	-6.98461	5.42565e-06	5.87564e-05	4.04601	Down-regulated
EVI2A	2.11143	10.3108	6.98378	5.43293e-06	5.88021e-05	4.04463	Up-regulated
CPNE3	1.08431	11.2207	6.98187	5.44979e-06	5.89512e-05	4.04145	Up-regulated
CLEC4G	-2.13435	10.5147	-6.98097	5.45775e-06	5.90041e-05	4.03995	Down-regulated
SEMA4B	1.71083	9.28377	6.98053	5.46166e-06	5.90131e-05	4.03921	Up-regulated
FAM83F	-1.89462	8.84846	-6.97541	5.5073e-06	5.94727e-05	4.03067	Down-regulated
CDK19	1.25175	9.26658	6.97468	5.51377e-06	5.9509e-05	4.02946	Up-regulated
PNPLA7	-1.89175	9.75426	-6.97395	5.52036e-06	5.95465e-05	4.02823	Down-regulated
C16orf80	-1.3391	10.7989	-6.96987	5.55705e-06	5.98924e-05	4.02143	Down-regulated
NEDD1	-0.927678	8.37552	-6.96969	5.55867e-06	5.98924e-05	4.02113	Down-regulated
C9orf173	-1.73903	6.56321	-6.96839	5.57047e-06	5.99605e-05	4.01896	Down-regulated
CHD7	-1.03761	9.00492	-6.9683	5.57125e-06	5.99605e-05	4.01881	Down-regulated
CSE1L	1.97241	7.56657	6.96711	5.58203e-06	6.00423e-05	4.01683	Up-regulated
RPAP3	1.92384	7.66852	6.96677	5.58511e-06	6.00423e-05	4.01626	Up-regulated
DNMBP	-1.19483	8.41387	-6.96533	5.59821e-06	6.01111e-05	4.01385	Down-regulated
POM121	-0.925565	12.2035	-6.96529	5.59859e-06	6.01111e-05	4.01378	Down-regulated
SMTNL1	-1.98486	6.83918	-6.96483	5.60276e-06	6.01111e-05	4.01302	Down-regulated
SNAP47	-0.954235	8.74976	-6.96469	5.60406e-06	6.01111e-05	4.01278	Down-regulated
YWHAH	1.62233	11.9217	6.96369	5.61311e-06	6.01636e-05	4.01112	Up-regulated
MGP	-1.87708	6.90169	-6.96346	5.61523e-06	6.01636e-05	4.01074	Down-regulated
OR10K2	-1.09532	6.01196	-6.96102	5.63759e-06	6.03694e-05	4.00666	Down-regulated
SCNN1G	-2.59862	7.75972	-6.95789	5.66632e-06	6.06432e-05	4.00144	Down-regulated
SMARCD1	-1.54893	14.1105	-6.95642	5.67987e-06	6.07543e-05	3.99898	Down-regulated
TAAR5	-1.65914	8.91103	-6.95332	5.70856e-06	6.10245e-05	3.99381	Down-regulated
IFIH1	1.21226	9.00106	6.95301	5.7115e-06	6.10245e-05	3.99328	Up-regulated
TACR1	-1.07862	7.79726	-6.95258	5.71543e-06	6.10325e-05	3.99257	Down-regulated
AASDHPPT	-1.23937	13.982	-6.95032	5.7365e-06	6.12097e-05	3.98879	Down-regulated
MS4A7	2.52675	8.54913	6.95012	5.73841e-06	6.12097e-05	3.98845	Up-regulated
GLRX	1.21795	11.9543	6.94766	5.7614e-06	6.14207e-05	3.98435	Up-regulated
ACTN3	-1.20877	7.24353	-6.94381	5.79764e-06	6.17625e-05	3.97791	Down-regulated
AMICA1	3.10073	9.73375	6.94357	5.7999e-06	6.17625e-05	3.97751	Up-regulated
SLC26A10	-1.23186	7.63062	-6.93926	5.84074e-06	6.21629e-05	3.9703	Down-regulated
C17orf72	-1.03304	7.31291	-6.9369	5.86318e-06	6.23671e-05	3.96636	Down-regulated
KIFC2	-0.923532	10.1713	-6.93418	5.88923e-06	6.26094e-05	3.96181	Down-regulated
EIF2C4	1.94986	7.23562	6.93283	5.90224e-06	6.27129e-05	3.95955	Up-regulated
VPS33A	1.23223	7.27597	6.9324	5.90638e-06	6.27222e-05	3.95883	Up-regulated
FAM216A	0.999504	6.97936	6.93017	5.92783e-06	6.29151e-05	3.9551	Up-regulated
SLC37A4	2.03646	6.30211	6.92977	5.93169e-06	6.29212e-05	3.95444	Up-regulated
MSRB2	1.26327	7.92261	6.92706	5.95799e-06	6.31652e-05	3.94989	Up-regulated
TOM1	-1.11318	12.7233	-6.92267	6.00079e-06	6.35839e-05	3.94254	Down-regulated
CSF2RA	1.5535	8.78698	6.92042	6.02287e-06	6.37583e-05	3.93877	Up-regulated
MS4A6A	1.86794	10.6087	6.92031	6.02391e-06	6.37583e-05	3.93859	Up-regulated
RTP4	1.42137	7.80464	6.91595	6.06694e-06	6.41783e-05	3.93128	Up-regulated
C17orf49	-0.863823	13.6931	-6.91069	6.11923e-06	6.46807e-05	3.92247	Down-regulated
TRIM34	-1.9548	6.39802	-6.91049	6.12118e-06	6.46807e-05	3.92214	Down-regulated
SLAIN2	1.28567	7.08707	6.90933	6.13283e-06	6.47324e-05	3.92019	Up-regulated
YPEL2	-0.997586	8.64524	-6.90933	6.13283e-06	6.47324e-05	3.92019	Down-regulated
SHQ1	1.58307	7.88753	6.90857	6.14039e-06	6.47765e-05	3.91893	Up-regulated
TRAK2	1.05993	8.84932	6.90769	6.14926e-06	6.48344e-05	3.91744	Up-regulated
NECAP1	-1.28792	11.4495	-6.90538	6.17253e-06	6.5044e-05	3.91357	Down-regulated
TSNAX	1.02695	10.8636	6.9008	6.21887e-06	6.54963e-05	3.90588	Up-regulated
CRY1	-1.40316	8.52857	-6.89996	6.22742e-06	6.55504e-05	3.90447	Down-regulated
C14orf159	1.41648	10.3785	6.8976	6.25147e-06	6.57586e-05	3.90052	Up-regulated
ALPK3	-1.87639	11.5233	-6.89734	6.25406e-06	6.57586e-05	3.90009	Down-regulated
DSCR4	-2.32163	7.49673	-6.89357	6.29275e-06	6.61291e-05	3.89376	Down-regulated
C2orf81	-0.926402	10.0048	-6.89187	6.31029e-06	6.6277e-05	3.8909	Down-regulated
CES4A	-1.78168	9.58875	-6.89031	6.32634e-06	6.64093e-05	3.88829	Down-regulated
C2CD3	-1.06379	6.63402	-6.88688	6.36201e-06	6.67471e-05	3.88252	Down-regulated
CDRT1	-2.96955	7.14605	-6.88642	6.36671e-06	6.67599e-05	3.88176	Down-regulated
PFDN4	-1.03777	9.63467	-6.88416	6.39036e-06	6.69713e-05	3.87795	Down-regulated
RB1CC1	-0.987425	10.8541	-6.88347	6.39753e-06	6.70098e-05	3.8768	Down-regulated
MS4A14	1.88489	7.8531	6.88176	6.41545e-06	6.71607e-05	3.87393	Up-regulated
HIST1H2BL	1.38414	11.2346	6.88002	6.43375e-06	6.73156e-05	3.871	Up-regulated
PAPOLA	1.10642	12.052	6.87885	6.44612e-06	6.74082e-05	3.86903	Up-regulated
UBE2L6	1.36212	10.6597	6.8755	6.4815e-06	6.77412e-05	3.86341	Up-regulated
CNIH2	-1.70001	5.98184	-6.87291	6.50913e-06	6.79929e-05	3.85904	Down-regulated
HNRNPK	-0.889686	13.2317	-6.87233	6.51531e-06	6.80204e-05	3.85807	Down-regulated
IVNS1ABP	1.17624	10.2544	6.87198	6.51904e-06	6.80223e-05	3.85748	Up-regulated
NLRX1	0.98683	8.74715	6.87098	6.52971e-06	6.80571e-05	3.8558	Up-regulated
LAMP2	2.25005	6.79188	6.87068	6.5329e-06	6.80571e-05	3.8553	Up-regulated
KRTAP4-3	-0.953942	8.695	-6.87045	6.5354e-06	6.80571e-05	3.8549	Down-regulated
EBF2	-1.29291	4.62088	-6.87033	6.53663e-06	6.80571e-05	3.85471	Down-regulated
KCNJ5	-1.69516	5.53376	-6.8695	6.5455e-06	6.80571e-05	3.85332	Down-regulated
C1orf186	2.11985	6.70086	6.8694	6.54666e-06	6.80571e-05	3.85314	Up-regulated
FA2H	-1.42339	6.25273	-6.86894	6.55155e-06	6.80571e-05	3.85237	Down-regulated
PNCK	-1.74747	8.58274	-6.8687	6.55412e-06	6.80571e-05	3.85197	Down-regulated
LINC00477	-1.64983	8.45719	-6.86868	6.55433e-06	6.80571e-05	3.85193	Down-regulated
MYOF	2.44673	6.7392	6.86353	6.60992e-06	6.85972e-05	3.84326	Up-regulated
EFCAB14	1.97539	9.08941	6.8627	6.61884e-06	6.86526e-05	3.84188	Up-regulated
TALDO1	1.54999	12.6245	6.86214	6.62495e-06	6.86788e-05	3.84093	Up-regulated
ALDH3A2	1.29847	8.24693	6.85857	6.66378e-06	6.90295e-05	3.83493	Up-regulated
RGS2	2.41316	14.3093	6.85837	6.66598e-06	6.90295e-05	3.83459	Up-regulated
TRIAP1	-1.22415	10.5923	-6.85724	6.67838e-06	6.91205e-05	3.83268	Down-regulated
NPL	2.72177	8.20965	6.85603	6.69161e-06	6.922e-05	3.83065	Up-regulated
CBR1	1.7201	8.65298	6.85492	6.7038e-06	6.93087e-05	3.82878	Up-regulated
PYGL	2.05079	10.8702	6.85419	6.71182e-06	6.93542e-05	3.82755	Up-regulated
WDFY1	-1.43158	12.4839	-6.85158	6.74067e-06	6.96148e-05	3.82315	Down-regulated
CDK5R1	-1.17257	11.0148	-6.85123	6.74448e-06	6.96167e-05	3.82257	Down-regulated
H3F3B	-1.2796	13.4998	-6.85028	6.75503e-06	6.96881e-05	3.82096	Down-regulated
MLF1	-2.20713	6.23585	-6.8493	6.76596e-06	6.97272e-05	3.8193	Down-regulated
ERLIN1	1.22082	8.09278	6.84928	6.7661e-06	6.97272e-05	3.81928	Up-regulated
POLD4	0.911601	11.9202	6.84612	6.80133e-06	7.00526e-05	3.81395	Up-regulated
AKAP12	1.54226	6.04173	6.84399	6.82515e-06	7.02602e-05	3.81036	Up-regulated
SIRT3	-1.2031	9.65341	-6.84206	6.8468e-06	7.03876e-05	3.8071	Down-regulated
TIMM23	-1.17326	11.0404	-6.84201	6.84732e-06	7.03876e-05	3.80703	Down-regulated
ZBTB17	-1.1684	10.2934	-6.8419	6.84854e-06	7.03876e-05	3.80684	Down-regulated
SLC31A1	1.51126	7.94448	6.84125	6.85593e-06	7.04257e-05	3.80574	Up-regulated
CISH	1.80971	8.3336	6.83928	6.87813e-06	7.0616e-05	3.80242	Up-regulated
ZNF202	1.58565	5.8353	6.8379	6.89374e-06	7.06984e-05	3.80009	Up-regulated
LOC100132215	1.13747	3.69014	6.83782	6.89458e-06	7.06984e-05	3.79996	Up-regulated
RHOB	2.03965	11.0094	6.83759	6.89723e-06	7.06984e-05	3.79957	Up-regulated
SLC30A2	-1.5018	6.67296	-6.83657	6.90881e-06	7.07793e-05	3.79785	Down-regulated
KCTD12	1.66368	5.90175	6.83274	6.95238e-06	7.1175e-05	3.79139	Up-regulated
TMCC1	1.65001	9.25563	6.83252	6.95486e-06	7.1175e-05	3.79102	Up-regulated
FRS2	-1.04198	7.56481	-6.83203	6.96054e-06	7.11951e-05	3.79019	Down-regulated
OR1N2	-1.44932	5.32645	-6.83069	6.9758e-06	7.13131e-05	3.78794	Down-regulated
UTF1	-1.50191	11.2421	-6.83034	6.9798e-06	7.1316e-05	3.78735	Down-regulated
AP1S1	0.999086	7.15909	6.82648	7.02425e-06	7.17319e-05	3.78083	Up-regulated
SCMH1	-1.10155	9.00789	-6.82493	7.0422e-06	7.18601e-05	3.77821	Down-regulated
ZC3H15	-1.24616	11.587	-6.82475	7.0443e-06	7.18601e-05	3.7779	Down-regulated
ATXN2	1.11556	10.2366	6.82358	7.05788e-06	7.19295e-05	3.77592	Up-regulated
ETFA	1.25535	10.5604	6.82351	7.0586e-06	7.19295e-05	3.77582	Up-regulated
SNORD21	-1.90739	9.30556	-6.82274	7.06764e-06	7.19832e-05	3.77451	Down-regulated
LILRB5	-1.11586	8.55114	-6.82197	7.07652e-06	7.20354e-05	3.77322	Down-regulated
KLHL22	1.17198	5.94011	6.82131	7.08428e-06	7.20761e-05	3.77209	Up-regulated
ITGB1	0.994133	13.2724	6.81894	7.1119e-06	7.23188e-05	3.76809	Up-regulated
DHX8	-0.979046	10.4397	-6.81829	7.11953e-06	7.2358e-05	3.76699	Down-regulated
ZNF200	2.59611	7.00429	6.8176	7.12763e-06	7.24019e-05	3.76583	Up-regulated
GNMT	-1.38374	8.51447	-6.81566	7.15041e-06	7.25948e-05	3.76255	Down-regulated
SPATA18	-1.5441	5.47279	-6.81366	7.17399e-06	7.27957e-05	3.75917	Down-regulated
LPIN2	1.91649	8.04327	6.81291	7.18275e-06	7.2846e-05	3.75792	Up-regulated
AEN	-1.34068	10.0477	-6.81177	7.19628e-06	7.29447e-05	3.75598	Down-regulated
CD46	1.75542	11.2102	6.80884	7.23105e-06	7.32583e-05	3.75103	Up-regulated
OGG1	1.18767	7.90768	6.80841	7.23613e-06	7.32711e-05	3.75031	Up-regulated
TNNT3	-1.51912	7.53509	-6.80774	7.24419e-06	7.33067e-05	3.74917	Down-regulated
ZNF766	-1.12495	8.54581	-6.80721	7.25053e-06	7.33067e-05	3.74827	Down-regulated
MSX2	-1.3513	13.3616	-6.80716	7.25112e-06	7.33067e-05	3.74819	Down-regulated
HINT3	1.56126	5.37606	6.80658	7.25798e-06	7.33374e-05	3.74721	Up-regulated
TTI1	1.48081	5.84038	6.80588	7.2664e-06	7.33753e-05	3.74602	Up-regulated
MAP7D2	-1.46397	7.50246	-6.80563	7.26939e-06	7.33753e-05	3.7456	Down-regulated
ZNF425	1.30078	5.22028	6.80344	7.2956e-06	7.36011e-05	3.74191	Up-regulated
RNF146	1.18417	7.84841	6.80065	7.32925e-06	7.38302e-05	3.73718	Up-regulated
COG4	1.2015	9.83031	6.80047	7.33143e-06	7.38302e-05	3.73688	Up-regulated
VNN1	2.87123	6.31588	6.80015	7.3353e-06	7.38302e-05	3.73633	Up-regulated
TRHR	-2.11796	5.32612	-6.80011	7.33577e-06	7.38302e-05	3.73627	Down-regulated
NLN	1.38078	5.96745	6.79996	7.33757e-06	7.38302e-05	3.73602	Up-regulated
ZNF792	1.32569	7.87193	6.79899	7.34926e-06	7.3909e-05	3.73438	Up-regulated
PTCHD2	-1.15642	6.8081	-6.79724	7.3706e-06	7.40589e-05	3.7314	Down-regulated
BCS1L	1.06938	8.75724	6.79713	7.37189e-06	7.40589e-05	3.73122	Up-regulated
CARD11	-1.26805	10.8676	-6.79226	7.43131e-06	7.45999e-05	3.72298	Down-regulated
FBXO40	-1.04178	7.00377	-6.79208	7.43352e-06	7.45999e-05	3.72267	Down-regulated
NFU1	1.14106	5.69099	6.79022	7.45635e-06	7.47898e-05	3.71953	Up-regulated
SOX30	-1.0871	6.68329	-6.78633	7.50427e-06	7.52311e-05	3.71295	Down-regulated
C16orf92	-1.1248	13.3345	-6.78541	7.51567e-06	7.5306e-05	3.71139	Down-regulated
DHRS9	1.70927	9.25311	6.78401	7.53303e-06	7.54319e-05	3.70902	Up-regulated
SLC26A2	1.23399	6.89458	6.78376	7.53611e-06	7.54319e-05	3.7086	Up-regulated
SNX19	1.32058	7.85851	6.78219	7.55575e-06	7.5589e-05	3.70593	Up-regulated
EIF2B3	0.923345	7.74923	6.78182	7.56032e-06	7.55953e-05	3.70531	Up-regulated
SIK1	-1.49661	9.19393	-6.77633	7.62911e-06	7.62305e-05	3.69601	Down-regulated
USP43	-1.40105	5.54405	-6.77612	7.6318e-06	7.62305e-05	3.69564	Down-regulated
ANAPC1	-1.00141	7.98128	-6.77563	7.63792e-06	7.62519e-05	3.69482	Down-regulated
TMEM79	1.08928	8.04257	6.77522	7.64316e-06	7.62645e-05	3.69412	Up-regulated
ZFYVE21	1.13955	9.17827	6.77399	7.65859e-06	7.63787e-05	3.69204	Up-regulated
NME6	1.67389	6.41088	6.77312	7.66967e-06	7.64495e-05	3.69056	Up-regulated
MXD4	-1.03001	9.33331	-6.77267	7.6754e-06	7.64668e-05	3.68979	Down-regulated
A1CF	-2.00773	5.27614	-6.77052	7.70262e-06	7.6698e-05	3.68616	Down-regulated
TMEM63A	1.23219	10.2026	6.76964	7.71381e-06	7.6758e-05	3.68467	Up-regulated
NELF	-1.21367	11.4591	-6.76926	7.71876e-06	7.6758e-05	3.68401	Down-regulated
DMXL1	1.71688	8.40013	6.7689	7.72323e-06	7.6758e-05	3.68341	Up-regulated
RPS6KB1	-1.23752	10.5444	-6.76879	7.72465e-06	7.6758e-05	3.68322	Down-regulated
F5	1.87888	7.42691	6.76807	7.73386e-06	7.67714e-05	3.682	Up-regulated
WNT3A	-1.17832	7.40123	-6.76806	7.73401e-06	7.67714e-05	3.68198	Down-regulated
SNTB1	-1.31737	13.2625	-6.76765	7.73931e-06	7.67842e-05	3.68128	Down-regulated
PMM1	-0.920572	8.2744	-6.76574	7.76366e-06	7.69859e-05	3.67805	Down-regulated
SGMS1	1.25612	7.27445	6.7653	7.76935e-06	7.70026e-05	3.6773	Up-regulated
SLC22A5	1.80528	6.02995	6.76402	7.78584e-06	7.71184e-05	3.67512	Up-regulated
GOLGA2P5	-0.90974	7.16596	-6.76376	7.78908e-06	7.71184e-05	3.67469	Down-regulated
LIPH	-2.19776	7.32582	-6.76283	7.80116e-06	7.7198e-05	3.6731	Down-regulated
UBR5	-0.862445	10.513	-6.75882	7.85304e-06	7.76446e-05	3.6663	Down-regulated
GCSAML	2.01807	4.09668	6.75848	7.85745e-06	7.76446e-05	3.66572	Up-regulated
ZNF763	1.2235	6.62942	6.75835	7.8591e-06	7.76446e-05	3.66551	Up-regulated
KIR2DL3	-1.77196	10.3359	-6.75779	7.86634e-06	7.76446e-05	3.66456	Down-regulated
DLAT	1.58324	6.92524	6.75778	7.86654e-06	7.76446e-05	3.66453	Up-regulated
FAM129A	2.03819	10.8914	6.75731	7.87259e-06	7.76643e-05	3.66374	Up-regulated
MGAT5	-1.15162	11.1041	-6.75657	7.88221e-06	7.77192e-05	3.66249	Down-regulated
SUGT1	1.0079	6.94618	6.75554	7.89568e-06	7.77965e-05	3.66074	Up-regulated
NIN	1.04754	10.0011	6.75535	7.89816e-06	7.77965e-05	3.66041	Up-regulated
ATF1	2.43423	7.22688	6.75425	7.91254e-06	7.7898e-05	3.65855	Up-regulated
GRM7	-1.53896	7.3107	-6.74874	7.98503e-06	7.85714e-05	3.64918	Down-regulated
Not significantCH4	0.986369	5.18487	6.74803	7.9944e-06	7.86232e-05	3.64798	Up-regulated
HSD17B12	1.11985	10.0512	6.74515	8.03261e-06	7.89585e-05	3.64308	Up-regulated
TEN1	-1.21908	9.55414	-6.74367	8.05228e-06	7.90586e-05	3.64057	Down-regulated
SH3D19	-2.09699	6.37512	-6.74367	8.0523e-06	7.90586e-05	3.64057	Down-regulated
ZBTB24	-1.31027	9.66297	-6.74345	8.05516e-06	7.90586e-05	3.6402	Down-regulated
RWDD1	-1.05213	11.8333	-6.74256	8.06704e-06	7.91346e-05	3.63869	Down-regulated
ATP9B	-1.25421	8.47935	-6.74166	8.07909e-06	7.92057e-05	3.63716	Down-regulated
ARHGAP6	1.82306	7.53246	6.7414	8.08255e-06	7.92057e-05	3.63672	Up-regulated
RPP40	1.24916	7.2343	6.73832	8.12386e-06	7.95699e-05	3.63148	Up-regulated
TNFSF4	1.99818	9.35155	6.73726	8.13816e-06	7.96692e-05	3.62968	Up-regulated
TERF2	1.27117	8.75736	6.73549	8.16205e-06	7.98622e-05	3.62667	Up-regulated
MATK	-1.36475	11.7908	-6.73496	8.16922e-06	7.9873e-05	3.62576	Down-regulated
EPHX1	-0.94567	11.0328	-6.73479	8.17148e-06	7.9873e-05	3.62548	Down-regulated
IRGC	-1.15386	7.73849	-6.73382	8.18466e-06	7.99611e-05	3.62383	Down-regulated
ABCA11P	1.79185	4.9546	6.73334	8.19116e-06	7.99838e-05	3.62301	Up-regulated
SYK	1.32583	11.9305	6.73169	8.21356e-06	8.01616e-05	3.62021	Up-regulated
ZBED4	-0.869015	9.39395	-6.73055	8.22904e-06	8.02719e-05	3.61827	Down-regulated
UNC13B	1.02213	4.52289	6.72937	8.24513e-06	8.03879e-05	3.61627	Up-regulated
CHMP5	1.04074	10.273	6.72857	8.25608e-06	8.04537e-05	3.6149	Up-regulated
CCNT1	-1.20244	10.1449	-6.72705	8.27701e-06	8.06167e-05	3.6123	Down-regulated
SIAH1	-1.09595	9.79242	-6.72616	8.28915e-06	8.0694e-05	3.6108	Down-regulated
CR1L	1.73662	6.0816	6.72412	8.31727e-06	8.09115e-05	3.60732	Up-regulated
SETDB1	1.83438	7.79443	6.72393	8.31993e-06	8.09115e-05	3.60699	Up-regulated
EHD4	-0.993609	9.69309	-6.72269	8.33705e-06	8.10368e-05	3.60488	Down-regulated
PCBD2	1.15332	5.97504	6.72237	8.34148e-06	8.10387e-05	3.60434	Up-regulated
GGA2	-1.03878	10.3546	-6.72168	8.35096e-06	8.10833e-05	3.60317	Down-regulated
SEPHS2	1.27203	10.3324	6.72142	8.35453e-06	8.10833e-05	3.60273	Up-regulated
YIPF6	0.897321	8.8855	6.72025	8.37072e-06	8.11643e-05	3.60074	Up-regulated
TRMT61A	-1.00306	8.31343	-6.72003	8.37386e-06	8.11643e-05	3.60036	Down-regulated
PHACTR2	1.49583	7.43997	6.7199	8.37557e-06	8.11643e-05	3.60015	Up-regulated
C6orf57	1.13823	6.82669	6.71936	8.38319e-06	8.1197e-05	3.59922	Up-regulated
ZNF224	1.53937	7.08261	6.71758	8.40785e-06	8.13948e-05	3.5962	Up-regulated
FAM53B	-1.02584	12.0624	-6.71684	8.41831e-06	8.14549e-05	3.59492	Down-regulated
PDCL	1.44226	6.76805	6.71501	8.44387e-06	8.1661e-05	3.59181	Up-regulated
SLC2A8	-0.902754	8.29817	-6.71399	8.45812e-06	8.17575e-05	3.59008	Down-regulated
ORC1	-1.24331	5.93082	-6.71335	8.46709e-06	8.17789e-05	3.58899	Down-regulated
DPH2	1.27867	7.90836	6.71323	8.46886e-06	8.17789e-05	3.58877	Up-regulated
OSBPL7	-1.73004	10.5411	-6.7129	8.4735e-06	8.17825e-05	3.58821	Down-regulated
MATN1	-2.96712	6.76005	-6.71173	8.48988e-06	8.18993e-05	3.58623	Down-regulated
RASSF3	1.73338	6.29364	6.71071	8.50423e-06	8.19629e-05	3.5845	Up-regulated
CALML4	1.71088	5.79151	6.71066	8.50502e-06	8.19629e-05	3.5844	Up-regulated
ARL5A	1.37791	9.92874	6.71014	8.51234e-06	8.19728e-05	3.58352	Up-regulated
POLE2	-0.966431	8.35376	-6.70998	8.5146e-06	8.19728e-05	3.58324	Down-regulated
HIVEP2	1.00718	8.32023	6.707	8.55688e-06	8.23385e-05	3.57816	Up-regulated
FAM103A1	1.1338	10.3821	6.70507	8.58432e-06	8.2561e-05	3.57487	Up-regulated
AFM	-1.24902	7.18431	-6.70385	8.60165e-06	8.26863e-05	3.5728	Down-regulated
KNSTRN	1.26834	7.11695	6.70319	8.61106e-06	8.27353e-05	3.57168	Up-regulated
EMC7	-0.857516	10.9625	-6.70152	8.6351e-06	8.29246e-05	3.56881	Down-regulated
CENPV	-1.15802	11.0031	-6.69974	8.66067e-06	8.31285e-05	3.56578	Down-regulated
LMBRD2	1.71851	5.1134	6.69873	8.67513e-06	8.32257e-05	3.56406	Up-regulated
LRTM1	-1.67582	5.12335	-6.69754	8.69238e-06	8.33494e-05	3.56202	Down-regulated
[truncated: 17,169 more rows]

## Sheet: Shared DEGs
Symbol	Freqency	Change	Mitochondrial-associated	PND-associated
GARS (GARS1, GART)	2	Down-regulated	√	√
HSPA5	2	Down-regulated	√
MRPL22	2	Down-regulated	√
NDUFS5	2	Down-regulated	√
PEMT	2	Down-regulated	√
PFDN2	2	Down-regulated	√
PTPMT1	2	Down-regulated	√
TNFRSF10A	2	Down-regulated		√
C14orf159 (DGLUCY)	2	Up-regulated	√
C21orf33 (GATD3A)	2	Up-regulated	√
C9orf72	2	Up-regulated		√
DMXL2	2	Up-regulated		√
IL1B	2	Up-regulated		√
LRRK2	2	Up-regulated	√
MARS (MARS1)	2	Up-regulated	√
RIPK3	2	Up-regulated	√
SGK1	2	Up-regulated	√	√
TRNT1	2	Up-regulated	√
USP15	2	Up-regulated		√
