# Supplementary material for: Exploring the role of mitochondrial-associated and peripheral neuropathy genes in the pathogenesis of diabetic peripheral neuropathy
Source: BMC Neurol. 2024 Mar 13;24:95. doi: 10.1186/s12883-024-03589-0 (PMC10936109; doi:10.1186/s12883-024-03589-0)
Supplement: Supplementary file 3 — Supplementary Material 3. [file 12883_2024_3589_MOESM3_ESM.xlsx]

## Sheet: Sheet1
Supplementary table 3. PPI data of 19 shared DEGs associated with either mitochondrial dysfunction or PND from STRINGdb
Node 1	Node 2	Node 1 STRING ID	Node 2 STRING ID	Neighborhood on chromosome	Gene fusion	Phylogenetic cooccurrence	Homology	Coexpression	Experimentally determined nteraction	Database annotated	Automated textmining	Combined score
C9orf72	IL1B	9606.ENSP00000482753	9606.ENSP00000263341	0	0	0	0	0.06	0	0	0.237	0.252
C9orf72	LRRK2	9606.ENSP00000482753	9606.ENSP00000298910	0	0	0	0	0.081	0	0	0.571	0.588
C9orf72	HSPA5	9606.ENSP00000482753	9606.ENSP00000324173	0	0	0	0	0	0	0	0.185	0.185
GART	TRNT1	9606.ENSP00000371253	9606.ENSP00000251607	0.061	0	0	0	0.146	0	0	0	0.164
GART	MARS1	9606.ENSP00000371253	9606.ENSP00000262027	0.26	0	0	0	0.282	0	0	0.36	0.63
GART	HSPA5	9606.ENSP00000371253	9606.ENSP00000324173	0.105	0.003	0	0	0.056	0	0	0.188	0.254
GART	PFDN2	9606.ENSP00000371253	9606.ENSP00000356989	0	0	0	0	0.181	0	0	0	0.181
GATD3A	MRPL22	9606.ENSP00000291577	9606.ENSP00000431040	0	0	0	0	0.06	0.165	0	0	0.181
HSPA5	RIPK3	9606.ENSP00000324173	9606.ENSP00000216274	0	0	0	0	0	0.21	0	0.271	0.4
HSPA5	TNFRSF10A	9606.ENSP00000324173	9606.ENSP00000221132	0	0	0	0	0	0	0	0.328	0.328
HSPA5	PEMT	9606.ENSP00000324173	9606.ENSP00000255389	0	0	0	0	0.047	0.07	0	0.212	0.241
HSPA5	MARS1	9606.ENSP00000324173	9606.ENSP00000262027	0	0	0	0	0.116	0.115	0	0.186	0.307
HSPA5	IL1B	9606.ENSP00000324173	9606.ENSP00000263341	0	0	0	0	0.063	0	0	0.724	0.731
HSPA5	LRRK2	9606.ENSP00000324173	9606.ENSP00000298910	0	0	0	0	0	0.331	0	0.194	0.438
HSPA5	SGK1	9606.ENSP00000324173	9606.ENSP00000356832	0	0	0	0	0.062	0.071	0	0.18	0.223
HSPA5	MRPL22	9606.ENSP00000324173	9606.ENSP00000431040	0	0	0	0	0.071	0.143	0	0.108	0.228
IL1B	RIPK3	9606.ENSP00000263341	9606.ENSP00000216274	0	0	0	0	0.15	0.095	0	0.594	0.66
IL1B	TNFRSF10A	9606.ENSP00000263341	9606.ENSP00000221132	0	0	0	0	0.054	0	0	0.433	0.44
IL1B	USP15	9606.ENSP00000263341	9606.ENSP00000280377	0	0	0	0	0.064	0	0	0.167	0.187
IL1B	LRRK2	9606.ENSP00000263341	9606.ENSP00000298910	0	0	0	0	0.086	0	0	0.322	0.353
IL1B	SGK1	9606.ENSP00000263341	9606.ENSP00000356832	0	0	0	0	0.104	0	0	0.348	0.39
LRRK2	RIPK3	9606.ENSP00000298910	9606.ENSP00000216274	0	0	0	0.577	0.113	0	0	0.097	0.164
LRRK2	TNFRSF10A	9606.ENSP00000298910	9606.ENSP00000221132	0	0	0	0	0	0	0	0.391	0.39
LRRK2	MARS1	9606.ENSP00000298910	9606.ENSP00000262027	0	0	0	0	0	0.309	0	0.068	0.329
LRRK2	USP15	9606.ENSP00000298910	9606.ENSP00000280377	0	0	0	0	0.128	0.292	0	0.145	0.426
LRRK2	SGK1	9606.ENSP00000298910	9606.ENSP00000356832	0	0	0	0.573	0.061	0.091	0	0.086	0.152
LRRK2	MRPL22	9606.ENSP00000298910	9606.ENSP00000431040	0	0	0	0	0	0.292	0	0	0.292
MARS1	TRNT1	9606.ENSP00000262027	9606.ENSP00000251607	0.115	0	0	0	0.101	0.095	0	0.406	0.515
MARS1	USP15	9606.ENSP00000262027	9606.ENSP00000280377	0	0	0	0	0.079	0.045	0	0.13	0.168
MARS1	MRPL22	9606.ENSP00000262027	9606.ENSP00000431040	0.055	0	0	0	0.135	0	0	0.174	0.266
MARS1	PFDN2	9606.ENSP00000262027	9606.ENSP00000356989	0	0	0	0	0.252	0	0	0.169	0.351
MRPL22	TRNT1	9606.ENSP00000431040	9606.ENSP00000251607	0	0	0	0	0.163	0	0	0	0.163
MRPL22	USP15	9606.ENSP00000431040	9606.ENSP00000280377	0	0	0	0	0.049	0.312	0	0	0.317
MRPL22	NDUFS5	9606.ENSP00000431040	9606.ENSP00000362058	0	0	0	0	0.313	0	0	0	0.313
NDUFS5	PFDN2	9606.ENSP00000362058	9606.ENSP00000356989	0	0	0	0	0.182	0	0	0	0.182
PEMT	PTPMT1	9606.ENSP00000255389	9606.ENSP00000325958	0	0	0	0	0.074	0	0	0.228	0.254
RIPK3	TNFRSF10A	9606.ENSP00000216274	9606.ENSP00000221132	0	0	0	0	0.042	0	0.4	0.398	0.623
