# Supplementary material for: Exploring the role of mitochondrial-associated and peripheral neuropathy genes in the pathogenesis of diabetic peripheral neuropathy
Source: BMC Neurol. 2024 Mar 13;24:95. doi: 10.1186/s12883-024-03589-0 (PMC10936109; doi:10.1186/s12883-024-03589-0)
Supplement: Supplementary file 4 — Supplementary Material 4. [file 12883_2024_3589_MOESM4_ESM.xlsx]

## Sheet: Sheet1
Supplementary file 4. Degree, betweenness, and closeness parameters of 19 shared DEGs associated with either mitochondrial dysfunction or PND using the CytoNCA plugin in Cytoscape
Rank	Symbol	Degree centrality	Betweenness centrality	Closeness centrality
1	HSPA5	10	102.324	0.727273
2	LRRK2	9	34.4381	0.666667
3	MRPL22	7	62.5571	0.615385
4	MARS1	7	30.7238	0.615385
5	IL1B	7	8.83333	0.533333
6	USP15	4	3.7381	0.516129
7	TNFRSF10A	4	0	0.484849
8	RIPK3	4	0	0.484849
9	GART	4	11.0524	0.533333
10	SGK1	3	0	0.470588
11	PFDN2	3	3	0.421053
12	TRNT1	3	1.33333	0.432432
13	C9orf72	3	0	0.470588
14	NDUFS5	2	2	0.421053
15	PEMT	2	30	0.457143
16	PTPMT1	1	0	0.32
17	GATD3A	1	0	0.390244
