# Supplementary material for: Exploring the role of mitochondrial-associated and peripheral neuropathy genes in the pathogenesis of diabetic peripheral neuropathy
Source: BMC Neurol. 2024 Mar 13;24:95. doi: 10.1186/s12883-024-03589-0 (PMC10936109; doi:10.1186/s12883-024-03589-0)
Supplement: Supplementary file 5 — Supplementary Material 5. [file 12883_2024_3589_MOESM5_ESM.xlsx]

## Sheet: ceRNA
Supplementary table 5. TF-miRNA-ceRNA network
No	TF	miRNA	mRNA
1	BRD4	hsa-miR-107	USP15
2	ERG	hsa-miR-107	USP15
3	HIF1A	hsa-miR-107	USP15
4	KDM5B	hsa-miR-107	USP15
5	MYCN	hsa-miR-107	USP15
6	RUNX1	hsa-miR-107	USP15
7	SREBF1	hsa-miR-107	USP15
8	TAF1	hsa-miR-107	USP15
9	TP53	hsa-miR-107	USP15
10	TP63	hsa-miR-107	USP15
11	TRIM28	hsa-miR-107	USP15
12	WDR5	hsa-miR-107	USP15
13	ZEB1	hsa-miR-107	USP15
14	ZEB2	hsa-miR-107	USP15
15	BRD4	hsa-miR-107	PEMT
16	ERG	hsa-miR-107	PEMT
17	HIF1A	hsa-miR-107	PEMT
18	KDM5B	hsa-miR-107	PEMT
19	MYCN	hsa-miR-107	PEMT
20	RUNX1	hsa-miR-107	PEMT
21	SREBF1	hsa-miR-107	PEMT
22	TAF1	hsa-miR-107	PEMT
23	TP53	hsa-miR-107	PEMT
24	TP63	hsa-miR-107	PEMT
25	TRIM28	hsa-miR-107	PEMT
26	WDR5	hsa-miR-107	PEMT
27	ZEB1	hsa-miR-107	PEMT
28	ZEB2	hsa-miR-107	PEMT
29	BRD4	hsa-miR-107	C21orf33
30	ERG	hsa-miR-107	C21orf33
31	HIF1A	hsa-miR-107	C21orf33
32	KDM5B	hsa-miR-107	C21orf33
33	MYCN	hsa-miR-107	C21orf33
34	RUNX1	hsa-miR-107	C21orf33
35	SREBF1	hsa-miR-107	C21orf33
36	TAF1	hsa-miR-107	C21orf33
37	TP53	hsa-miR-107	C21orf33
38	TP63	hsa-miR-107	C21orf33
39	TRIM28	hsa-miR-107	C21orf33
40	WDR5	hsa-miR-107	C21orf33
41	ZEB1	hsa-miR-107	C21orf33
42	ZEB2	hsa-miR-107	C21orf33
43	BRD4	hsa-miR-107	SGK1
44	ERG	hsa-miR-107	SGK1
45	HIF1A	hsa-miR-107	SGK1
46	KDM5B	hsa-miR-107	SGK1
47	MYCN	hsa-miR-107	SGK1
48	RUNX1	hsa-miR-107	SGK1
49	SREBF1	hsa-miR-107	SGK1
50	TAF1	hsa-miR-107	SGK1
51	TP53	hsa-miR-107	SGK1
52	TP63	hsa-miR-107	SGK1
53	TRIM28	hsa-miR-107	SGK1
54	WDR5	hsa-miR-107	SGK1
55	ZEB1	hsa-miR-107	SGK1
56	ZEB2	hsa-miR-107	SGK1
57	EZH2	hsa-miR-137	SGK1
58	REST	hsa-miR-137	SGK1
59	YY1	hsa-miR-137	SGK1
60	EZH2	hsa-miR-217	USP15
61	EZH2	hsa-miR-217	DMXL2
62	EZH2	hsa-miR-217	C9orf72
63	AR	hsa-miR-3666	LRRK2
64	ARNTL	hsa-miR-3666	LRRK2
65	CHD2	hsa-miR-3666	LRRK2
66	FOXA1	hsa-miR-3666	LRRK2
67	HIF1A	hsa-miR-3666	LRRK2
68	KDM5B	hsa-miR-3666	LRRK2
69	MAX	hsa-miR-3666	LRRK2
70	MED1	hsa-miR-3666	LRRK2
71	MYC	hsa-miR-3666	LRRK2
72	WDR5	hsa-miR-3666	LRRK2
73	AR	hsa-miR-375	PTPMT1
74	BRD4	hsa-miR-375	PTPMT1
75	CREB1	hsa-miR-375	PTPMT1
76	CTCF	hsa-miR-375	PTPMT1
77	EGR1	hsa-miR-375	PTPMT1
78	EP300	hsa-miR-375	PTPMT1
79	FOXA1	hsa-miR-375	PTPMT1
80	JUND	hsa-miR-375	PTPMT1
81	MAX	hsa-miR-375	PTPMT1
82	MED1	hsa-miR-375	PTPMT1
83	SP1	hsa-miR-375	PTPMT1
84	TCF12	hsa-miR-375	PTPMT1
85	TFAP2C	hsa-miR-375	PTPMT1
86	ZEB1	hsa-miR-375	PTPMT1
87	AR	hsa-miR-375	C9orf72
88	BRD4	hsa-miR-375	C9orf72
89	CREB1	hsa-miR-375	C9orf72
90	CTCF	hsa-miR-375	C9orf72
91	EGR1	hsa-miR-375	C9orf72
92	EP300	hsa-miR-375	C9orf72
93	FOXA1	hsa-miR-375	C9orf72
94	JUND	hsa-miR-375	C9orf72
95	MAX	hsa-miR-375	C9orf72
96	MED1	hsa-miR-375	C9orf72
97	SP1	hsa-miR-375	C9orf72
98	TCF12	hsa-miR-375	C9orf72
99	TFAP2C	hsa-miR-375	C9orf72
100	ZEB1	hsa-miR-375	C9orf72
101	CREB1	hsa-miR-429	USP15
102	EGR1	hsa-miR-429	USP15
103	EZH2	hsa-miR-429	USP15
104	FOXA1	hsa-miR-429	USP15
105	HIF1A	hsa-miR-429	USP15
106	KDM5B	hsa-miR-429	USP15
107	KLF5	hsa-miR-429	USP15
108	MAX	hsa-miR-429	USP15
109	MYB	hsa-miR-429	USP15
110	MYC	hsa-miR-429	USP15
111	SP1	hsa-miR-429	USP15
112	TP53	hsa-miR-429	USP15
113	TP63	hsa-miR-429	USP15
114	ZEB1	hsa-miR-429	USP15
115	ZEB2	hsa-miR-429	USP15
116	CREB1	hsa-miR-429	DMXL2
117	EGR1	hsa-miR-429	DMXL2
118	EZH2	hsa-miR-429	DMXL2
119	FOXA1	hsa-miR-429	DMXL2
120	HIF1A	hsa-miR-429	DMXL2
121	KDM5B	hsa-miR-429	DMXL2
122	KLF5	hsa-miR-429	DMXL2
123	MAX	hsa-miR-429	DMXL2
124	MYB	hsa-miR-429	DMXL2
125	MYC	hsa-miR-429	DMXL2
126	SP1	hsa-miR-429	DMXL2
127	TP53	hsa-miR-429	DMXL2
128	TP63	hsa-miR-429	DMXL2
129	ZEB1	hsa-miR-429	DMXL2
130	ZEB2	hsa-miR-429	DMXL2
131	BRD4	hsa-miR-4295	LRRK2
132	CREB1	hsa-miR-4295	LRRK2
133	ELF1	hsa-miR-4295	LRRK2
134	ERG	hsa-miR-4295	LRRK2
135	KDM5B	hsa-miR-4295	LRRK2
136	KLF1	hsa-miR-4295	LRRK2
137	KLF11	hsa-miR-4295	LRRK2
138	MYC	hsa-miR-4295	LRRK2
139	MYCN	hsa-miR-4295	LRRK2
140	NIPBL	hsa-miR-4295	LRRK2
141	REST	hsa-miR-4295	LRRK2
142	RUNX1	hsa-miR-4295	LRRK2
143	RUNX3	hsa-miR-4295	LRRK2
144	SIN3A	hsa-miR-4295	LRRK2
145	STAT1	hsa-miR-4295	LRRK2
146	TAF1	hsa-miR-4295	LRRK2
147	TBP	hsa-miR-4295	LRRK2
148	TRIM28	hsa-miR-4295	LRRK2
149	YY1	hsa-miR-4295	LRRK2
150	ARNTL	hsa-miR-613	PEMT
151	ASXL1	hsa-miR-613	PEMT
152	BHLHE40	hsa-miR-613	PEMT
153	BRD4	hsa-miR-613	PEMT
154	CEBPA	hsa-miR-613	PEMT
155	CEBPB	hsa-miR-613	PEMT
156	CREB1	hsa-miR-613	PEMT
157	EP300	hsa-miR-613	PEMT
158	FOXA1	hsa-miR-613	PEMT
159	IRF1	hsa-miR-613	PEMT
160	KDM5B	hsa-miR-613	PEMT
161	KLF1	hsa-miR-613	PEMT
162	KLF11	hsa-miR-613	PEMT
163	MED1	hsa-miR-613	PEMT
164	MYB	hsa-miR-613	PEMT
165	MYBL2	hsa-miR-613	PEMT
166	PPARG	hsa-miR-613	PEMT
167	RELA	hsa-miR-613	PEMT
168	RUNX1	hsa-miR-613	PEMT
169	SREBF1	hsa-miR-613	PEMT
170	TAF1	hsa-miR-613	PEMT
171	TCF12	hsa-miR-613	PEMT
172	ARNTL	hsa-miR-613	SGK1
173	ASXL1	hsa-miR-613	SGK1
174	BHLHE40	hsa-miR-613	SGK1
175	BRD4	hsa-miR-613	SGK1
176	CEBPA	hsa-miR-613	SGK1
177	CEBPB	hsa-miR-613	SGK1
178	CREB1	hsa-miR-613	SGK1
179	EP300	hsa-miR-613	SGK1
180	FOXA1	hsa-miR-613	SGK1
181	IRF1	hsa-miR-613	SGK1
182	KDM5B	hsa-miR-613	SGK1
183	KLF1	hsa-miR-613	SGK1
184	KLF11	hsa-miR-613	SGK1
185	MED1	hsa-miR-613	SGK1
186	MYB	hsa-miR-613	SGK1
187	MYBL2	hsa-miR-613	SGK1
188	PPARG	hsa-miR-613	SGK1
189	RELA	hsa-miR-613	SGK1
190	RUNX1	hsa-miR-613	SGK1
191	SREBF1	hsa-miR-613	SGK1
192	TAF1	hsa-miR-613	SGK1
193	TCF12	hsa-miR-613	SGK1
194	AR	hsa-miR-761	MARS
195	ARNTL	hsa-miR-761	MARS
196	ASXL1	hsa-miR-761	MARS
197	BHLHE40	hsa-miR-761	MARS
198	BRD4	hsa-miR-761	MARS
199	CEBPA	hsa-miR-761	MARS
200	CEBPB	hsa-miR-761	MARS
201	CHD2	hsa-miR-761	MARS
202	CTCF	hsa-miR-761	MARS
203	EGR1	hsa-miR-761	MARS
204	ELF1	hsa-miR-761	MARS
205	EP300	hsa-miR-761	MARS
206	ERG	hsa-miR-761	MARS
207	IRF1	hsa-miR-761	MARS
208	JUND	hsa-miR-761	MARS
209	KLF1	hsa-miR-761	MARS
210	KLF11	hsa-miR-761	MARS
211	KLF5	hsa-miR-761	MARS
212	MAX	hsa-miR-761	MARS
213	MED1	hsa-miR-761	MARS
214	MYB	hsa-miR-761	MARS
215	MYBL2	hsa-miR-761	MARS
216	MYC	hsa-miR-761	MARS
217	MYCN	hsa-miR-761	MARS
218	NIPBL	hsa-miR-761	MARS
219	PPARG	hsa-miR-761	MARS
220	RELA	hsa-miR-761	MARS
221	REST	hsa-miR-761	MARS
222	RUNX1	hsa-miR-761	MARS
223	RUNX3	hsa-miR-761	MARS
224	SIN3A	hsa-miR-761	MARS
225	SP1	hsa-miR-761	MARS
226	SREBF1	hsa-miR-761	MARS
227	STAT1	hsa-miR-761	MARS
228	TAF1	hsa-miR-761	MARS
229	TBP	hsa-miR-761	MARS
230	TCF12	hsa-miR-761	MARS
231	TFAP2C	hsa-miR-761	MARS
232	TRIM28	hsa-miR-761	MARS
233	WDR5	hsa-miR-761	MARS
234	YY1	hsa-miR-761	MARS
235	AR	hsa-miR-761	USP15
236	ARNTL	hsa-miR-761	USP15
237	ASXL1	hsa-miR-761	USP15
238	BHLHE40	hsa-miR-761	USP15
239	BRD4	hsa-miR-761	USP15
240	CEBPA	hsa-miR-761	USP15
241	CEBPB	hsa-miR-761	USP15
242	CHD2	hsa-miR-761	USP15
243	CTCF	hsa-miR-761	USP15
244	EGR1	hsa-miR-761	USP15
245	ELF1	hsa-miR-761	USP15
246	EP300	hsa-miR-761	USP15
247	ERG	hsa-miR-761	USP15
248	IRF1	hsa-miR-761	USP15
249	JUND	hsa-miR-761	USP15
250	KLF1	hsa-miR-761	USP15
251	KLF11	hsa-miR-761	USP15
252	KLF5	hsa-miR-761	USP15
253	MAX	hsa-miR-761	USP15
254	MED1	hsa-miR-761	USP15
255	MYB	hsa-miR-761	USP15
256	MYBL2	hsa-miR-761	USP15
257	MYC	hsa-miR-761	USP15
258	MYCN	hsa-miR-761	USP15
259	NIPBL	hsa-miR-761	USP15
260	PPARG	hsa-miR-761	USP15
261	RELA	hsa-miR-761	USP15
262	REST	hsa-miR-761	USP15
263	RUNX1	hsa-miR-761	USP15
264	RUNX3	hsa-miR-761	USP15
265	SIN3A	hsa-miR-761	USP15
266	SP1	hsa-miR-761	USP15
267	SREBF1	hsa-miR-761	USP15
268	STAT1	hsa-miR-761	USP15
269	TAF1	hsa-miR-761	USP15
270	TBP	hsa-miR-761	USP15
271	TCF12	hsa-miR-761	USP15
272	TFAP2C	hsa-miR-761	USP15
273	TRIM28	hsa-miR-761	USP15
274	WDR5	hsa-miR-761	USP15
275	YY1	hsa-miR-761	USP15
276	AR	hsa-miR-761	DMXL2
277	ARNTL	hsa-miR-761	DMXL2
278	ASXL1	hsa-miR-761	DMXL2
279	BHLHE40	hsa-miR-761	DMXL2
280	BRD4	hsa-miR-761	DMXL2
281	CEBPA	hsa-miR-761	DMXL2
282	CEBPB	hsa-miR-761	DMXL2
283	CHD2	hsa-miR-761	DMXL2
284	CTCF	hsa-miR-761	DMXL2
285	EGR1	hsa-miR-761	DMXL2
286	ELF1	hsa-miR-761	DMXL2
287	EP300	hsa-miR-761	DMXL2
288	ERG	hsa-miR-761	DMXL2
289	IRF1	hsa-miR-761	DMXL2
290	JUND	hsa-miR-761	DMXL2
291	KLF1	hsa-miR-761	DMXL2
292	KLF11	hsa-miR-761	DMXL2
293	KLF5	hsa-miR-761	DMXL2
294	MAX	hsa-miR-761	DMXL2
295	MED1	hsa-miR-761	DMXL2
296	MYB	hsa-miR-761	DMXL2
297	MYBL2	hsa-miR-761	DMXL2
298	MYC	hsa-miR-761	DMXL2
299	MYCN	hsa-miR-761	DMXL2
300	NIPBL	hsa-miR-761	DMXL2
301	PPARG	hsa-miR-761	DMXL2
302	RELA	hsa-miR-761	DMXL2
303	REST	hsa-miR-761	DMXL2
304	RUNX1	hsa-miR-761	DMXL2
305	RUNX3	hsa-miR-761	DMXL2
306	SIN3A	hsa-miR-761	DMXL2
307	SP1	hsa-miR-761	DMXL2
308	SREBF1	hsa-miR-761	DMXL2
309	STAT1	hsa-miR-761	DMXL2
310	TAF1	hsa-miR-761	DMXL2
311	TBP	hsa-miR-761	DMXL2
312	TCF12	hsa-miR-761	DMXL2
313	TFAP2C	hsa-miR-761	DMXL2
314	TRIM28	hsa-miR-761	DMXL2
315	WDR5	hsa-miR-761	DMXL2
316	YY1	hsa-miR-761	DMXL2
317	AR	hsa-miR-761	PEMT
318	ARNTL	hsa-miR-761	PEMT
319	ASXL1	hsa-miR-761	PEMT
320	BHLHE40	hsa-miR-761	PEMT
321	BRD4	hsa-miR-761	PEMT
322	CEBPA	hsa-miR-761	PEMT
323	CEBPB	hsa-miR-761	PEMT
324	CHD2	hsa-miR-761	PEMT
325	CTCF	hsa-miR-761	PEMT
326	EGR1	hsa-miR-761	PEMT
327	ELF1	hsa-miR-761	PEMT
328	EP300	hsa-miR-761	PEMT
329	ERG	hsa-miR-761	PEMT
330	IRF1	hsa-miR-761	PEMT
331	JUND	hsa-miR-761	PEMT
332	KLF1	hsa-miR-761	PEMT
333	KLF11	hsa-miR-761	PEMT
334	KLF5	hsa-miR-761	PEMT
335	MAX	hsa-miR-761	PEMT
336	MED1	hsa-miR-761	PEMT
337	MYB	hsa-miR-761	PEMT
338	MYBL2	hsa-miR-761	PEMT
339	MYC	hsa-miR-761	PEMT
340	MYCN	hsa-miR-761	PEMT
341	NIPBL	hsa-miR-761	PEMT
342	PPARG	hsa-miR-761	PEMT
343	RELA	hsa-miR-761	PEMT
344	REST	hsa-miR-761	PEMT
345	RUNX1	hsa-miR-761	PEMT
346	RUNX3	hsa-miR-761	PEMT
347	SIN3A	hsa-miR-761	PEMT
348	SP1	hsa-miR-761	PEMT
349	SREBF1	hsa-miR-761	PEMT
350	STAT1	hsa-miR-761	PEMT
351	TAF1	hsa-miR-761	PEMT
352	TBP	hsa-miR-761	PEMT
353	TCF12	hsa-miR-761	PEMT
354	TFAP2C	hsa-miR-761	PEMT
355	TRIM28	hsa-miR-761	PEMT
356	WDR5	hsa-miR-761	PEMT
357	YY1	hsa-miR-761	PEMT
358	AR	hsa-miR-761	C21orf33
359	ARNTL	hsa-miR-761	C21orf33
360	ASXL1	hsa-miR-761	C21orf33
361	BHLHE40	hsa-miR-761	C21orf33
362	BRD4	hsa-miR-761	C21orf33
363	CEBPA	hsa-miR-761	C21orf33
364	CEBPB	hsa-miR-761	C21orf33
365	CHD2	hsa-miR-761	C21orf33
366	CTCF	hsa-miR-761	C21orf33
367	EGR1	hsa-miR-761	C21orf33
368	ELF1	hsa-miR-761	C21orf33
369	EP300	hsa-miR-761	C21orf33
370	ERG	hsa-miR-761	C21orf33
371	IRF1	hsa-miR-761	C21orf33
372	JUND	hsa-miR-761	C21orf33
373	KLF1	hsa-miR-761	C21orf33
374	KLF11	hsa-miR-761	C21orf33
375	KLF5	hsa-miR-761	C21orf33
376	MAX	hsa-miR-761	C21orf33
377	MED1	hsa-miR-761	C21orf33
378	MYB	hsa-miR-761	C21orf33
379	MYBL2	hsa-miR-761	C21orf33
380	MYC	hsa-miR-761	C21orf33
381	MYCN	hsa-miR-761	C21orf33
382	NIPBL	hsa-miR-761	C21orf33
383	PPARG	hsa-miR-761	C21orf33
384	RELA	hsa-miR-761	C21orf33
385	REST	hsa-miR-761	C21orf33
386	RUNX1	hsa-miR-761	C21orf33
387	RUNX3	hsa-miR-761	C21orf33
388	SIN3A	hsa-miR-761	C21orf33
389	SP1	hsa-miR-761	C21orf33
390	SREBF1	hsa-miR-761	C21orf33
391	STAT1	hsa-miR-761	C21orf33
392	TAF1	hsa-miR-761	C21orf33
393	TBP	hsa-miR-761	C21orf33
394	TCF12	hsa-miR-761	C21orf33
395	TFAP2C	hsa-miR-761	C21orf33
396	TRIM28	hsa-miR-761	C21orf33
397	WDR5	hsa-miR-761	C21orf33
398	YY1	hsa-miR-761	C21orf33
