# Supplementary material for: Exploring the role of mitochondrial-associated and peripheral neuropathy genes in the pathogenesis of diabetic peripheral neuropathy
Source: BMC Neurol. 2024 Mar 13;24:95. doi: 10.1186/s12883-024-03589-0 (PMC10936109; doi:10.1186/s12883-024-03589-0)
Supplement: Supplementary file 6 — Supplementary Material 6. [file 12883_2024_3589_MOESM6_ESM.xlsx]

## Sheet: Sheet 1
Supplementary table 6. Immunogenicity score (IS) in healthy samples and DPN tissues inferred by the GSVA method from microarray data of GSE185011 and GSE95849 datasets
Sample	B cells	CD8 T cells	Cytotoxic cells	DC	aDC	iDC	pDC	Eosinophils	Macrophages	Mast cells	Neutrophils	NK CD56bright cells	NK CD56dim cells	NK cells	T cells	T helper cells	Tcm cells	Tem cells	Tfh cells	Tgd cells	Th1 cells	Th17 cells	Th2 cells	Treg cells	Group
GSM2527028	-0.579881	0.373804	0.575614	-0.337655	0.0588521	-0.0616287	0.209493	-0.309725	0.28186	0.130963	-0.555283	0.518559	0.714076	0.210678	-0.114887	0.0889872	-0.0942789	-0.0615228	0.220045	-0.057509	0.346517	-0.377724	-0.155977	0.380196	HC
GSM2527029	-0.613594	0.348594	0.505237	-0.366983	0.00333125	-0.159058	0.0419818	-0.33991	0.218959	0.0428446	-0.56812	0.587345	0.737151	0.151089	-0.0791304	0.0362887	-0.160409	-0.0511485	0.276575	-0.00592792	0.387976	-0.339278	-0.115051	0.382833	HC
GSM2527030	-0.547436	0.308515	0.564913	-0.00950795	0.0601013	-0.076722	-0.123031	-0.30076	0.205636	-0.252075	-0.600241	0.533832	0.710311	0.046461	-0.376238	-0.0371015	-0.14319	-0.230641	0.112562	0.201361	0.213288	-0.540111	-0.18281	0.267365	HC
GSM2527031	-0.599832	0.366011	0.608418	-0.028038	0.00839753	-0.132049	-0.362015	-0.269865	0.221623	-0.166413	-0.535838	0.555989	0.749147	0.0681311	-0.254292	0.0237545	-0.108873	-0.299103	0.0910703	0.155327	0.32755	-0.626093	-0.202103	0.212824	HC
GSM2527032	-0.624405	0.416595	0.548351	-0.0639878	-0.0765494	-0.0688073	-0.090417	-0.257374	0.242313	0.0463507	-0.525296	0.56514	0.732088	0.0994234	-0.180072	0.0777881	-0.116024	-0.208173	0.257702	0.0454543	0.371545	-0.513671	-0.146356	0.351468	HC
GSM2527033	-0.596291	0.388875	0.479357	-0.0659491	-0.091887	-0.149806	-0.191173	-0.185746	0.211859	0.0449215	-0.511091	0.620837	0.688225	0.0509849	-0.125351	0.0417378	-0.191133	-0.187356	0.265953	0.114431	0.374291	-0.415337	-0.178682	0.389217	HC
HC1	-0.553242	0.403194	0.475067	-0.398498	-0.11819	-0.0131001	0.182569	-0.175697	0.275749	0.169024	-0.608996	0.598286	0.682822	0.0680208	0.110398	0.0628089	-0.227159	-0.264826	0.244279	-0.171801	0.435347	-0.424913	-0.073453	0.464021	HC
HC2	-0.531903	0.357952	0.44958	-0.338779	-0.0576723	-0.155482	0.0455902	-0.199333	0.268055	0.0894134	-0.542669	0.543166	0.647899	0.0877675	-0.0955195	0.0932276	-0.214204	-0.178898	0.242154	-0.070697	0.378939	-0.307634	-0.0959127	0.477066	HC
HC3	-0.582411	0.364659	0.564681	-0.0585051	0.00111042	-0.154063	-0.358823	-0.183798	0.234721	-0.081062	-0.377128	0.544789	0.729885	0.159169	-0.221205	0.0452559	-0.179232	-0.0714658	0.114775	0.167651	0.347158	-0.393338	-0.167834	0.413087	HC
HC4	-0.51943	0.331916	0.400182	-0.197964	-0.0819627	-0.117604	-0.113733	-0.200735	0.195611	0.033633	-0.404112	0.577684	0.634424	0.142697	-0.255677	0.0606611	-0.213604	-0.0539402	0.225867	0.113289	0.336134	-0.294865	-0.172754	0.533273	HC
HC5	-0.605175	0.396952	0.481226	-0.368922	-0.075017	-0.198939	-0.239747	-0.282422	0.181931	0.0885422	-0.493651	0.573285	0.735171	0.105348	-0.117636	0.201078	-0.156662	-0.149408	0.269887	0.0135488	0.364565	-0.513949	-0.165906	0.33981	HC
GSM2527034	0.27001	-0.0498181	-0.0910735	-0.00985631	0.15579	0.0244411	-0.862883	0.202521	-0.0900692	-0.384198	0.527822	-0.340905	-0.378976	0.228032	-0.742612	-0.327259	-0.29317	0.496586	-0.381937	0.103439	-0.317811	0.224427	-0.382116	0.963361	DPN
GSM2527035	0.138674	0.0717042	0.19364	-0.0556148	-0.282699	-0.103636	-0.795018	-0.150352	-0.0571997	-0.0255285	0.346736	-0.488734	0.319739	0.287754	-0.0591367	0.236057	0.397056	-0.122015	-0.450029	0.0138802	0.00532276	-0.712472	0.0315903	-0.956006	DPN
GSM2527036	0.411929	-0.177783	0.0060302	-0.348617	0.207006	0.053876	0.840816	0.0564016	-0.0344998	0.0155301	-0.347347	0.13572	-0.656244	-0.044315	-0.0759314	0.0994617	-0.344316	-0.0010951	-0.161679	-0.478764	-0.158348	0.553088	0.255012	-0.477205	DPN
GSM2527037	0.342225	0.116187	-0.480787	0.622524	-0.0479431	0.213606	-0.329818	0.396797	-0.165701	0.253751	0.130353	0.30213	-0.194064	-0.235328	0.310302	0.0162807	0.170831	-0.35517	-0.00783757	-0.167943	0.120353	-0.328142	0.281399	-0.595448	DPN
GSM2527038	-0.0502798	-0.330082	-0.367625	-0.399758	-0.0878171	-0.290623	-0.225592	-0.184545	-0.0796137	-0.265069	0.145122	0.140499	-0.371433	0.0772988	-0.118364	-0.406364	-0.101142	0.589237	0.403457	0.676154	-0.177015	0.931948	-0.270315	-0.786691	DPN
GSM2527039	0.25658	-0.234009	-0.185302	0.418336	0.170707	-0.165667	0.668448	0.240976	-0.153638	0.118928	-0.593996	-0.153941	-0.300847	-0.227354	0.0354925	-0.28447	0.156857	-0.226215	-0.250278	-0.701935	-0.350601	-0.456018	-0.108437	-0.538547	DPN
DPN1	0.269672	-0.119977	-0.458611	-0.581828	-0.474565	-0.375176	-0.320935	0.262697	-0.199068	0.226651	0.342119	0.0638132	-0.420404	0.111766	0.523019	0.0565235	-0.105658	-0.0732886	0.114644	0.0680836	-0.139633	0.627342	0.180907	0.404621	DPN
DPN2	-0.189247	-0.367727	0.00184789	-0.101671	-0.121564	0.380808	0.131358	0.225397	0.226074	-0.299274	0.18486	-0.410738	0.100445	-0.247168	0.292793	-0.126167	-0.053917	-0.559687	-0.216492	-0.12284	-0.318692	-0.855517	0.303982	-0.239747	DPN
DPN3	0.317712	0.151846	-0.344542	0.554857	0.324907	0.0749937	0.294012	-0.0862741	-0.08509	-0.195521	0.501811	-0.785456	-0.812834	-0.329763	0.472751	0.224695	0.434249	-0.10514	0.00522522	-0.581298	-0.0631018	0.644037	0.183446	-0.332871	DPN
DPN4	0.363377	0.0588205	0.222747	0.58096	0.130174	0.360904	0.543821	0.0976135	-0.158426	0.450949	0.493487	-0.10674	-0.533528	0.108412	0.530676	0.0298864	0.269111	0.5488	0.203487	0.74564	0.411245	0.777169	0.0117145	0.0285199	DPN
DPN5	0.551248	-0.124187	-0.506019	-0.602212	0.00874453	0.116715	0.888835	-0.210409	0.0554675	0.224453	0.488206	-0.0422877	-0.296728	0.164981	-0.404188	0.0362943	-0.0118111	0.260399	0.197602	0.0645781	-0.287171	0.497363	-0.0714752	0.810561	DPN
